# Supplementary material for: Porcine β-Defensin 114: Creating a Dichotomous Response to Inflammation
Source: Int J Mol Sci. 2024 Jan 13;25(2):1016. doi: 10.3390/ijms25021016 (PMC10816359; doi:10.3390/ijms25021016)
Supplement: Supplementary file 1 [file ijms-25-01016-s001.zip]

Archive with 4 entries (4 files):
- ijms-2787559-supplementary.pdf
- Table S4 DEGs.xlsx
- Table S5 KEGG Inrich.xlsx
- Table S6 KDA.xlsx
