# Supplementary material for: Porcine β-Defensin 114: Creating a Dichotomous Response to Inflammation
Source: Int J Mol Sci. 2024 Jan 13;25(2):1016. doi: 10.3390/ijms25021016 (PMC10816359; doi:10.3390/ijms25021016)
Supplement: Supplementary file 1 [file ijms-25-01016-s001.zip › Table S4 DEGs.xlsx]

## Sheet: DEGs of PBD114_MOCK
Gene ID	Gene Symbol	Type	log2 (PBD114 / MOCK)	Qvalue (PBD114 / MOCK)
100019	'Mdn1'	mRNA	0.344701	0.0419111
100041194	'Ahnak2'	mRNA	0.842902	1.6425e-06
100041273	'Ndufb4c'	mRNA	-5.60813	0.00680682
100043403	'Gm14410'	mRNA	-0.517564	0.0309163
100043597	'Srcap'	mRNA	0.266463	0.00883584
100043772	'Zfp850'	mRNA	0.401138	0.0239527
100048658	'Ddx43'	mRNA	-0.345486	0.029854
100072	'Camta1'	mRNA	-0.387819	0.0461917
100090	'Zbtb48'	mRNA	-0.29908	0.029854
100101806	'Srp54c'	mRNA	0.1814	0.0181685
100198	'H6pd'	mRNA	-0.304609	0.000300853
100213	'Rusc2'	mRNA	0.445389	2.03172e-06
100336	'Ppp1r8'	mRNA	-0.234593	0.000174285
100383	'Bsdc1'	mRNA	0.341529	0.000393497
100465	'Mob3c'	mRNA	0.480046	5.25617e-05
100678	'Psph'	mRNA	-0.302002	0.000949121
100702	'Gbp6'	mRNA	-3.66886	0.0222495
100764	'Rita1'	mRNA	-0.375735	0.0388406
100900	'Hscb'	mRNA	-0.40517	0.0237881
101023	'Zfp513'	mRNA	0.189303	0.0126573
101113	'Snx21'	mRNA	-0.326611	0.0405254
101122	'Rpusd3'	mRNA	-0.527134	0.00952194
101197	'Zfp956'	mRNA	-0.341014	0.0426564
101214	'Tra2a'	mRNA	0.194354	0.000553904
101240	'Wdr91'	mRNA	-0.204515	0.000887288
101471	'Phrf1'	mRNA	0.238989	0.000766903
101497	'Plekhg2'	mRNA	0.443693	0.0189809
101502	'Hsd3b7'	mRNA	-0.346278	0.0108115
101540	'Prkd2'	mRNA	0.416983	0.00198924
101592	'Efl1'	mRNA	0.198843	0.0166814
101631	'Pwwp2b'	mRNA	-0.702745	2.65005e-09
101685	'Spty2d1'	mRNA	0.702013	4.9273e-09
101985	'Usb1'	mRNA	0.203842	0.00404723
102124	'Enkd1'	mRNA	-0.399771	0.00763599
102334	'Ankrd10'	mRNA	-0.203666	0.00838145
102595	'Plekho2'	mRNA	0.851893	3.03621e-68
102634715	'Gm32234'	mRNA	-1.51178	0.0134539
102638555	'Gm38510'	mRNA	-1.20141	0.0122598
102693	'Phldb1'	mRNA	0.858439	1.57017e-38
102791	'Tcta'	mRNA	-0.577247	0.000356543
103466	'Nt5dc3'	mRNA	0.352915	0.000149882
103537	'Mbtd1'	mRNA	0.354142	0.0466937
103583	'Fbxw11'	mRNA	0.216961	0.00944846
103836	'Zfp692'	mRNA	-0.361252	0.00182097
104086	'Cyp27a1'	mRNA	-0.372732	0.00751121
104252	'Cdc42ep2'	mRNA	2.36721	5.15142e-35
104662	'Tsr1'	mRNA	0.187338	0.0179182
104681	'Slc16a6'	mRNA	0.155434	0.00465495
104718	'Ttc7b'	mRNA	0.342445	2.8408e-07
104759	'Pld4'	mRNA	-0.224979	0.00876334
104831	'Ptpn23'	mRNA	0.536279	2.10601e-20
105203	'Tasor2'	mRNA	0.547512	0.0173743
105239	'Rnf44'	mRNA	0.223791	0.00571593
105244006	'Gm39701'	mRNA	0.322613	0.00923493
105245436	'Gm40892'	mRNA	-3.48621	0.00617085
105372	'Utp15'	mRNA	0.323386	2.47407e-06
105440	'Kctd9'	mRNA	0.240082	0.0304271
105504	'Exoc5'	mRNA	0.273861	0.0353509
105663	'Thtpa'	mRNA	-0.216379	0.0363883
105734	'Tigd5'	mRNA	-0.583313	0.00319612
105855	'Nckap1l'	mRNA	0.165391	0.0243881
106068	'Slc45a4'	mRNA	-0.232829	0.0388406
106298	'Rrn3'	mRNA	0.211113	0.0163984
106504	'Stk38'	mRNA	-0.329776	3.88212e-07
106582	'Nrm'	mRNA	-0.297134	0.0031628
106759	'Ticam1'	mRNA	0.605292	1.92669e-16
106795	'Tcf19'	mRNA	-0.285416	0.0142958
106878	'Smim3'	mRNA	0.451201	0.00142996
106894	'Hmgxb3'	mRNA	0.500889	1.30219e-15
106952	'Arap3'	mRNA	0.452924	1.71682e-17
107035	'Fbxo38'	mRNA	0.24013	0.0368971
107094	'Rrp12'	mRNA	0.187286	0.00333087
107197	'Uqcc3'	mRNA	-0.433569	0.0359422
107250	'Kazald1'	mRNA	-0.798474	0.0451122
107272	'Psat1'	mRNA	-0.164714	0.00310658
107321	'Lpxn'	mRNA	-0.165666	0.0422611
107368	'Pdzd8'	mRNA	0.387266	0.0392244
107375	'Slc25a45'	mRNA	-0.569138	4.00199e-09
107566	'Arl2bp'	mRNA	0.309948	0.0302942
107652	'Uap1'	mRNA	0.232996	0.00144403
107746	'Rapgef1'	mRNA	0.158764	0.0212374
107771	'Bmyc'	mRNA	-0.567695	9.24467e-06
107932	'Chd4'	mRNA	0.186227	0.0183195
107971	'Frs3'	mRNA	-0.786949	0.00393197
108078	'Olr1'	mRNA	1.05134	3.56869e-05
108097	'Prkab2'	mRNA	0.6093	3.88564e-05
108100	'Baiap2'	mRNA	-0.329503	0.00601364
108115	'Slco4a1'	mRNA	-0.265559	3.24093e-13
108167440	'AU020206'	mRNA	-0.281979	0.024906
108168049	'Gm46390'	mRNA	-0.79864	0.0156807
108168101	'Gm46430'	mRNA	-0.273943	0.00951953
108645	'Mat2b'	mRNA	-0.23347	0.00772153
108664	'Atp6v1h'	mRNA	0.186602	0.0008529
108673	'Ccdc86'	mRNA	0.273822	0.0012502
108682	'Gpt2'	mRNA	-0.233356	0.025768
108755	'Lyrm2'	mRNA	-0.385281	0.00319051
108829	'Jmjd1c'	mRNA	0.685506	0.000307284
108899	'2700081O15Rik'	mRNA	0.458781	0.0123384
108912	'Cdca2'	mRNA	-0.199158	0.0329318
108943	'Trmt10a'	mRNA	0.324759	0.00222204
108954	'Ppp1r15b'	mRNA	0.309105	0.0111728
108960	'Irak2'	mRNA	0.667082	3.25919e-25
109065	'Dnaaf2'	mRNA	-0.309649	0.0008326
109181	'Trip11'	mRNA	0.483981	0.0156807
109212	'Pimreg'	mRNA	-0.284279	0.00210709
109331	'Rnf20'	mRNA	0.238228	0.0181685
109674	'Ampd2'	mRNA	0.137836	0.00738909
109711	'Actn1'	mRNA	0.17722	0.020559
109880	'Braf'	mRNA	0.420614	0.00417587
109934	'Abr'	mRNA	0.293673	0.00369579
110078	'Pygb'	mRNA	-0.199126	0.00327709
110198	'Akr7a5'	mRNA	-0.329144	0.0412598
110310	'Krt7'	mRNA	-5.02731	0.0224422
110454	'Ly6a'	mRNA	-3.19933	0.0329318
110521	'Hivep1'	mRNA	0.735559	1.60268e-09
110593	'Prdm2'	mRNA	0.318073	2.81969e-05
110611	'Hdlbp'	mRNA	0.0962149	0.0329911
110816	'Pwp2'	mRNA	0.162905	0.0159817
110948	'Hlcs'	mRNA	-0.340857	0.0184765
110956	'D17H6S56E-5'	mRNA	0.174216	9.87384e-05
110962	'Mbd6'	mRNA	0.196629	8.00047e-06
112405	'Egln1'	mRNA	0.299461	0.0274384
112407	'Egln3'	mRNA	-0.91225	0.00618005
11307	'Abcg1'	mRNA	-0.39385	2.14235e-12
11308	'Abi1'	mRNA	0.257273	0.0467408
11421	'Ace'	mRNA	-5.51727	0.0252866
114565	'Zbtb21'	mRNA	0.276411	0.00229707
114601	'Ehbp1l1'	mRNA	0.248005	0.00118037
11461	'Actb'	mRNA	0.41655	1.41968e-07
11465	'Actg1'	mRNA	0.46854	7.77203e-13
114663	'Impa2'	mRNA	-0.24603	0.0249657
114715	'Spred1'	mRNA	0.38188	0.00147244
114741	'Supt16'	mRNA	0.134246	0.0305328
114863	'Plpbp'	mRNA	0.187544	0.0157067
114893	'Dcun1d1'	mRNA	0.216567	0.0248529
11491	'Adam17'	mRNA	0.319771	0.0014182
11520	'Plin2'	mRNA	-0.281949	0.00592336
11541	'Adora2b'	mRNA	1.03165	1.29206e-19
115488029	'LOC115488029'	mRNA	0.451558	0.0356779
115488130	'LOC115488130'	mRNA	-0.425308	0.0444817
115489035	'Gm50341'	mRNA	0.612615	0.00268617
115489986	'Gm52730'	mRNA	-1.58951	0.0278205
11565	'Adssl1'	mRNA	-0.143583	0.0412802
11640	'Akap1'	mRNA	-0.257258	0.00993489
11655	'Alas1'	mRNA	0.283071	0.000406751
116873	'Stim2'	mRNA	0.502052	4.86789e-16
116940	'Tgs1'	mRNA	0.328791	0.0212374
117149	'Tirap'	mRNA	0.307157	0.0200753
11727	'Ang'	mRNA	-0.637924	0.0487576
11750	'Anxa7'	mRNA	0.246752	3.01352e-07
11796	'Birc3'	mRNA	0.845943	3.73213e-52
11810	'Apobec1'	mRNA	-0.677828	7.32246e-50
11838	'Arc'	mRNA	2.06442	2.30723e-88
11839	'Areg'	mRNA	2.89576	1.75806e-35
11841	'Arf2'	mRNA	-0.218572	0.0231011
11842	'Arf3'	mRNA	0.144422	0.0483188
11843	'Arf4'	mRNA	0.18203	0.000241562
118445	'Klf16'	mRNA	0.224603	0.0427891
11845	'Arf6'	mRNA	0.233009	0.00264787
11853	'Rhoc'	mRNA	0.422894	6.49247e-05
11908	'Atf1'	mRNA	0.286423	0.000842865
11909	'Atf2'	mRNA	0.367454	0.00210526
11910	'Atf3'	mRNA	-0.474483	3.32374e-06
11938	'Atp2a2'	mRNA	0.284479	0.000897309
11975	'Atp6v0a1'	mRNA	0.175454	0.023419
12029	'Bcl6b'	mRNA	3.11948	3.53561e-94
12042	'Bcl10'	mRNA	0.592876	2.58675e-15
12045	'Bcl2a1b'	mRNA	0.314878	0.0158775
12047	'Bcl2a1d'	mRNA	0.271172	0.0454532
12048	'Bcl2l1'	mRNA	0.528751	9.28649e-15
12051	'Bcl3'	mRNA	1.12365	2.60725e-31
12125	'Bcl2l11'	mRNA	0.637833	5.38148e-10
12217	'Bsn'	mRNA	-0.524456	0.00148085
12226	'Btg1'	mRNA	0.432164	5.79473e-25
12227	'Btg2'	mRNA	1.29918	2.69692e-40
12257	'Tspo'	mRNA	-0.233902	0.0318392
12267	'C3ar1'	mRNA	0.379908	0.00135861
12273	'C5ar1'	mRNA	0.866626	1.56847e-32
12282	'Hyou1'	mRNA	0.224751	1.31258e-10
12325	'Camk2g'	mRNA	-0.216457	0.012975
12366	'Casp2'	mRNA	-0.235176	0.00735135
12370	'Casp8'	mRNA	0.15962	0.0405331
12388	'Ctnnd1'	mRNA	0.343949	0.000824687
12416	'Cbx2'	mRNA	-0.708166	1.5382e-10
12418	'Cbx4'	mRNA	-0.53364	8.84717e-14
12443	'Ccnd1'	mRNA	0.407522	9.00011e-22
12452	'Ccng2'	mRNA	-0.776935	7.93038e-07
12455	'Ccnt1'	mRNA	0.366936	0.0343031
12457	'Noct'	mRNA	0.813503	9.55698e-28
12475	'Cd14'	mRNA	0.313854	1.35763e-05
12481	'Cd2'	mRNA	-5.3955	0.00216271
12484	'Cd24a'	mRNA	-0.215794	0.000643688
12492	'Scarb2'	mRNA	-0.219361	0.00269376
12497	'Entpd6'	mRNA	-0.392588	0.00152676
12504	'Cd4'	mRNA	-5.76521	3.30471e-05
12505	'Cd44'	mRNA	0.502426	9.3107e-09
12508	'Cd53'	mRNA	0.155878	0.000250164
12519	'Cd80'	mRNA	0.604391	0.00134967
12522	'Cd83'	mRNA	1.69598	2.0196e-70
12530	'Cdc25a'	mRNA	0.22041	0.000733795
12531	'Cdc25b'	mRNA	-0.193729	0.000447273
12545	'Cdc7'	mRNA	-0.254256	0.0270923
12568	'Cdk5'	mRNA	-0.27651	0.0381513
12575	'Cdkn1a'	mRNA	0.662156	3.66931e-32
12576	'Cdkn1b'	mRNA	-0.429655	0.00769302
12580	'Cdkn2c'	mRNA	-0.181738	0.0217593
12606	'Cebpa'	mRNA	-0.318712	5.14575e-06
12607	'Cebpz'	mRNA	0.238914	0.00328508
12608	'Cebpb'	mRNA	0.422843	0.000158575
12609	'Cebpd'	mRNA	0.714908	8.71632e-16
12617	'Cenpc1'	mRNA	0.28879	0.00231121
12633	'Cflar'	mRNA	1.36718	4.96502e-27
12648	'Chd1'	mRNA	0.476827	0.00300471
12696	'Cirbp'	mRNA	-0.398898	0.00910361
12700	'Cish'	mRNA	3.13689	2.52758e-10
12702	'Socs3'	mRNA	1.71841	1.89949e-93
12759	'Clu'	mRNA	-3.18767	0.013241
12767	'Cxcr4'	mRNA	-0.751615	0.023532
12775	'Ccr7'	mRNA	-4.40389	0.0392244
12795	'Plk3'	mRNA	1.06395	1.76193e-56
12802	'Cnr2'	mRNA	-0.513261	0.00099578
12816	'Col12a1'	mRNA	-4.55279	0.0214866
12825	'Col3a1'	mRNA	-4.9992	0.0247791
12827	'Col4a2'	mRNA	-4.01437	0.0297816
12842	'Col1a1'	mRNA	-2.43559	0.00440735
12846	'Comt'	mRNA	0.189084	0.0293839
12847	'Copa'	mRNA	0.109127	0.0350191
12874	'Cpd'	mRNA	0.604566	0.000171641
12894	'Cpt1a'	mRNA	-0.299869	0.0237972
12914	'Crebbp'	mRNA	0.338568	0.00862296
12927	'Bcar1'	mRNA	0.895725	0.00421939
12953	'Cry2'	mRNA	-0.400623	0.000334197
12981	'Csf2'	mRNA	3.69854	1.96648e-07
12985	'Csf3'	mRNA	4.8191	1.10151e-21
12995	'Csnk2a1'	mRNA	0.27576	0.000504134
13000	'Csnk2a2'	mRNA	0.598194	1.57794e-06
13010	'Cst3'	mRNA	-0.288869	0.0238267
13036	'Ctsh'	mRNA	-0.454058	0.0225011
13046	'Celf1'	mRNA	0.303279	0.027071
13047	'Cux1'	mRNA	0.102797	0.0454557
13121	'Cyp51'	mRNA	0.233883	0.00286651
13170	'Dbp'	mRNA	-0.594617	0.014226
13197	'Gadd45a'	mRNA	2.23016	3.19687e-43
13356	'Dgcr2'	mRNA	0.139954	0.0338904
13360	'Dhcr7'	mRNA	-0.203827	0.00194528
13367	'Diaph1'	mRNA	0.27046	1.85096e-08
13385	'Dlg4'	mRNA	0.238926	0.0373797
13401	'Dmwd'	mRNA	0.39222	0.000212656
13423	'Dnase2a'	mRNA	-0.225142	0.0137908
13435	'Dnmt3a'	mRNA	0.306274	0.00223495
13448	'Dok1'	mRNA	-0.279726	0.0114628
13449	'Dok2'	mRNA	0.396008	1.32266e-08
13478	'Dpagt1'	mRNA	-0.158175	0.0490176
13494	'Drg1'	mRNA	-0.192808	0.000664249
13498	'Atn1'	mRNA	0.285819	1.58179e-07
13537	'Dusp2'	mRNA	2.14981	4.96982e-173
13549	'Dyrk1b'	mRNA	0.335378	0.031182
13557	'E2f3'	mRNA	0.333895	0.00809572
13609	'S1pr1'	mRNA	-1.74895	2.42556e-29
13636	'Efna1'	mRNA	-1.34783	0.00372007
13653	'Egr1'	mRNA	2.46676	0
13654	'Egr2'	mRNA	2.0718	2.97506e-158
13655	'Egr3'	mRNA	2.56024	1.14119e-99
13660	'Ehd1'	mRNA	1.18865	2.43766e-136
13664	'Eif1a'	mRNA	0.343716	1.41855e-09
13669	'Eif3a'	mRNA	0.280162	0.00617277
13681	'Eif4a1'	mRNA	0.166473	0.00461425
13684	'Eif4e'	mRNA	0.142952	0.0027471
13685	'Eif4ebp1'	mRNA	-0.346657	0.00248552
13712	'Elk1'	mRNA	0.326171	0.00891499
13728	'Mark2'	mRNA	0.197943	0.000168843
13803	'Enc1'	mRNA	-0.428925	0.00131801
13830	'Stom'	mRNA	-0.106985	0.00993489
13831	'Epc1'	mRNA	0.219864	0.0391937
13836	'Epha2'	mRNA	0.966015	1.26078e-14
13852	'Stx2'	mRNA	-0.203513	0.00662444
13875	'Erf'	mRNA	-0.1918	0.000893331
14011	'Etv6'	mRNA	0.258355	5.71843e-05
140497	'Cd300c2'	mRNA	-0.249511	0.0368187
140499	'Ube2j2'	mRNA	0.164076	0.0444556
140500	'Acap3'	mRNA	-0.223715	0.0174234
14066	'F3'	mRNA	2.64749	0.00723423
140742	'Sesn1'	mRNA	-0.776514	1.25798e-25
14102	'Fas'	mRNA	0.998076	0.00496691
14104	'Fasn'	mRNA	0.230421	2.51642e-07
14123	'Fbrs'	mRNA	0.401402	1.59736e-15
14129	'Fcgr1'	mRNA	-0.311627	0.0225011
14149	'Fdxr'	mRNA	-0.357636	0.0147337
14156	'Fen1'	mRNA	-0.156864	0.0143363
14159	'Fes'	mRNA	-0.1901	0.0474979
14191	'Fgr'	mRNA	0.519185	3.47192e-41
14201	'Fhl3'	mRNA	0.417336	3.99919e-08
14204	'Il4i1'	mRNA	1.16092	1.60151e-10
14226	'Fkbp1b'	mRNA	-0.530119	0.0129871
14236	'Foxn2'	mRNA	0.423442	0.0213602
14268	'Fn1'	mRNA	-5.42082	0.00188738
14269	'Fnbp1'	mRNA	0.161942	0.042888
14282	'Fosb'	mRNA	1.18127	0.00177268
14283	'Fosl1'	mRNA	2.19477	2.93602e-218
14284	'Fosl2'	mRNA	1.10865	4.80386e-43
14296	'Frat1'	mRNA	-1.2446	0.00327744
14367	'Fzd5'	mRNA	1.02903	3.46932e-12
14369	'Fzd7'	mRNA	-0.565952	0.000250164
14385	'Slc37a4'	mRNA	-0.439119	1.01518e-08
14411	'Slc6a12'	mRNA	-0.220845	0.0145859
14528	'Gch1'	mRNA	0.334174	0.000526609
14534	'Kat2a'	mRNA	-0.156909	0.0312246
14537	'Gcnt1'	mRNA	-0.2844	0.0370932
14547	'Gdap2'	mRNA	0.223618	0.032531
14583	'Gfpt1'	mRNA	0.380219	0.0184765
14593	'Ggps1'	mRNA	0.289744	0.0148588
14605	'Tsc22d3'	mRNA	-0.878953	2.1285e-09
14659	'Glrp1'	mRNA	-0.436615	0.011483
14664	'Slc6a9'	mRNA	-0.460371	1.86894e-05
14682	'Gnaq'	mRNA	0.322197	8.56308e-05
14688	'Gnb1'	mRNA	0.124764	0.00690561
14727	'Lilr4b'	mRNA	1.10192	1.73551e-70
14728	'Lilrb4a'	mRNA	0.728847	3.0313e-79
14739	'S1pr2'	mRNA	-0.646628	9.00603e-12
14745	'Lpar1'	mRNA	1.56943	5.90774e-07
14775	'Gpx1'	mRNA	-0.30716	0.0114718
14793	'Cdca3'	mRNA	-0.223793	0.00614914
14794	'Spsb2'	mRNA	-0.501111	0.00645276
14797	'Tle5'	mRNA	-0.228735	0.0488276
14828	'Hspa5'	mRNA	0.18629	0.000758628
14873	'Gsto1'	mRNA	-0.215279	0.0230308
14884	'Gtf2h1'	mRNA	0.226387	0.00123049
14897	'Trip12'	mRNA	0.339991	0.00891499
14923	'Guk1'	mRNA	-0.278459	0.0380316
15000	'H2-DMb2'	mRNA	-0.706722	0.0264064
15024	'H2-T10'	mRNA	-1.02057	0.00437084
15107	'Hadh'	mRNA	-0.235994	0.0239926
15116	'Has1'	mRNA	1.30745	1.45095e-07
15159	'Hccs'	mRNA	0.335979	5.90896e-05
15162	'Hck'	mRNA	0.234242	0.00382104
15184	'Hdac5'	mRNA	-0.31135	1.41884e-06
15200	'Hbegf'	mRNA	2.28128	2.23116e-12
15212	'Hexb'	mRNA	-0.143851	0.00300471
15216	'Hfe'	mRNA	-0.339002	0.0022853
15273	'Hivep2'	mRNA	0.382637	0.0101081
15357	'Hmgcr'	mRNA	0.542276	9.79384e-11
15364	'Hmga2'	mRNA	0.439478	7.60658e-09
15368	'Hmox1'	mRNA	0.135884	0.0169731
15370	'Nr4a1'	mRNA	0.436548	0.000651748
15372	'Hmx2'	mRNA	-0.355152	0.0427891
15373	'Hmx3'	mRNA	0.571007	0.00131548
15394	'Hoxa1'	mRNA	-0.467897	0.00275815
15446	'Hpgd'	mRNA	-0.547563	2.19708e-05
15481	'Hspa8'	mRNA	0.278402	0.000109501
15482	'Hspa1l'	mRNA	-0.483784	0.0396474
15490	'Hsd17b7'	mRNA	0.43007	0.00237428
15502	'Dnaja1'	mRNA	0.176127	0.00370335
15505	'Hsph1'	mRNA	0.227539	0.000538269
15525	'Hspa4'	mRNA	0.156431	6.76384e-06
15526	'Hspa9'	mRNA	0.109181	0.0488276
15568	'Elavl1'	mRNA	0.15039	0.0370301
15586	'Hyal1'	mRNA	-0.569691	0.000766903
15894	'Icam1'	mRNA	1.13213	6.90829e-142
15900	'Irf8'	mRNA	0.182973	0.00632069
15901	'Id1'	mRNA	0.436751	0.000723401
15902	'Id2'	mRNA	-0.900338	9.28404e-25
15903	'Id3'	mRNA	-0.278908	0.00697806
15932	'Idua'	mRNA	-0.272075	0.0473589
15936	'Ier2'	mRNA	0.894397	2.4953e-22
15937	'Ier3'	mRNA	2.08919	1.56341e-267
15939	'Ier5'	mRNA	0.437546	1.13577e-06
15945	'Cxcl10'	mRNA	1.9836	3.14981e-13
15976	'Ifnar2'	mRNA	-0.339029	2.01839e-11
15980	'Ifngr2'	mRNA	0.251917	4.16214e-07
15982	'Ifrd1'	mRNA	0.352469	1.10866e-11
16004	'Igf2r'	mRNA	0.328927	0.00553213
16165	'Il13ra2'	mRNA	0.985818	6.08843e-10
16169	'Il15ra'	mRNA	-0.444089	0.0147337
16172	'Il17ra'	mRNA	0.347539	2.73703e-17
16174	'Il18rap'	mRNA	0.463595	5.92928e-11
16175	'Il1a'	mRNA	3.81059	6.8968e-08
16176	'Il1b'	mRNA	5.09506	1.28997e-21
16181	'Il1rn'	mRNA	1.05841	7.35255e-88
16184	'Il2ra'	mRNA	-2.12718	8.15397e-05
16185	'Il2rb'	mRNA	-6.38461	9.03273e-07
16328	'Cep250'	mRNA	0.215294	0.0163512
16332	'Inppl1'	mRNA	0.260286	8.40551e-06
16362	'Irf1'	mRNA	-0.46207	0.00293286
16364	'Irf4'	mRNA	0.903782	0.00544239
16365	'Acod1'	mRNA	2.74406	2.42668e-85
16400	'Itga3'	mRNA	-3.80089	0.00314399
16402	'Itga5'	mRNA	1.24765	0
16414	'Itgb2'	mRNA	0.115716	0.0346154
16419	'Itgb5'	mRNA	-0.236212	0.000344937
16430	'Stt3a'	mRNA	0.130831	0.0375161
16432	'Itm2b'	mRNA	-0.213902	0.0155514
16449	'Jag1'	mRNA	1.0932	8.05931e-15
16452	'Jak2'	mRNA	0.317044	0.0364398
16468	'Jarid2'	mRNA	0.364021	0.000129105
16476	'Jun'	mRNA	0.766697	2.59744e-30
16477	'Junb'	mRNA	1.48479	1.39985e-107
16478	'Jund'	mRNA	0.352661	0.00790145
16506	'Kcnd1'	mRNA	1.47706	4.80864e-09
16549	'Khsrp'	mRNA	0.145053	0.00168351
16565	'Kif21b'	mRNA	-0.39113	0.000298963
16572	'Kif5a'	mRNA	-0.429605	3.94995e-06
16573	'Kif5b'	mRNA	0.404592	0.0425653
16588	'Kin'	mRNA	0.265721	0.035826
16589	'Uhmk1'	mRNA	0.362083	0.019968
16598	'Klf2'	mRNA	-0.619532	3.00598e-11
16600	'Klf4'	mRNA	-0.748524	7.02943e-16
16653	'Kras'	mRNA	0.26504	0.00534098
16656	'Hivep3'	mRNA	1.16591	3.26458e-16
16658	'Mafb'	mRNA	-0.321822	3.88835e-08
16668	'Krt18'	mRNA	-7.54941	0.0104542
16691	'Krt8'	mRNA	-5.76238	0.027015
16776	'Lama5'	mRNA	-3.98562	0.00465229
16790	'Anpep'	mRNA	0.232089	0.00931347
16796	'Lasp1'	mRNA	0.229414	9.8257e-12
16798	'Lats1'	mRNA	0.467541	0.0148497
16800	'Arhgef2'	mRNA	0.646387	8.28863e-67
16816	'Lcat'	mRNA	0.89011	0.000305938
16822	'Lcp2'	mRNA	0.868497	3.68576e-77
16825	'Ldb1'	mRNA	-0.172719	0.0143584
16834	'Cog1'	mRNA	0.172961	0.035648
16835	'Ldlr'	mRNA	0.659575	3.80222e-30
16848	'Lfng'	mRNA	0.240643	0.000916792
16878	'Lif'	mRNA	4.14626	4.58432e-14
16889	'Lipa'	mRNA	-0.210545	0.00233623
16907	'Lmnb2'	mRNA	-0.126116	0.037426
16911	'Lmo4'	mRNA	-0.29949	0.000992165
16923	'Sh2b3'	mRNA	0.517503	4.5e-39
16969	'Zbtb7a'	mRNA	0.392205	3.06198e-07
16975	'Lrp8'	mRNA	0.27406	0.0194872
16978	'Lrrfip1'	mRNA	0.377234	0.0254286
16994	'Ltb'	mRNA	0.913248	2.66853e-19
170459	'Stard4'	mRNA	0.24382	0.0420833
170460	'Stard5'	mRNA	-0.461599	0.0472129
170737	'Znrf1'	mRNA	0.282239	0.0279228
170749	'Mtmr4'	mRNA	-0.256365	0.0349683
17075	'Epcam'	mRNA	-7.19585	0.0288138
170752	'Bco2'	mRNA	-0.49525	0.0388406
170760	'Acbd3'	mRNA	0.303977	0.0199535
170768	'Pfkfb3'	mRNA	-0.448091	6.78815e-07
170787	'Hdac10'	mRNA	-0.279624	0.044873
17082	'Il1rl1'	mRNA	0.493731	1.74811e-05
170826	'Ppargc1b'	mRNA	-0.4248	1.53199e-05
17084	'Ly86'	mRNA	-0.268369	0.000128689
17095	'Lyl1'	mRNA	-0.219444	0.0391356
17096	'Lyn'	mRNA	0.189686	0.0012074
17105	'Lyz2'	mRNA	-0.143145	0.0247712
17121	'Mxd3'	mRNA	-0.671611	0.000438725
17130	'Smad6'	mRNA	-0.868547	1.40259e-09
17133	'Maff'	mRNA	2.14196	7.48398e-61
17134	'Mafg'	mRNA	0.192381	0.0031774
17135	'Mafk'	mRNA	0.41717	2.11688e-08
171486	'Cd99l2'	mRNA	-0.259672	0.0390099
171504	'Apobr'	mRNA	0.244226	8.20931e-06
171543	'Bmf'	mRNA	-1.54514	3.01456e-17
17164	'Mapkapk2'	mRNA	0.160911	0.00245488
17191	'Mbd2'	mRNA	0.194227	0.0245034
17196	'Mbp'	mRNA	-0.259683	0.00160905
17207	'Mcf2l'	mRNA	-0.364244	0.00172588
17210	'Mcl1'	mRNA	0.775946	8.79359e-31
17246	'Mdm2'	mRNA	0.788599	3.56108e-24
17250	'Abcc1'	mRNA	0.290103	0.00125341
17261	'Mef2d'	mRNA	0.218933	0.0111288
17347	'Mknk2'	mRNA	-0.18352	0.0193025
17355	'Aff1'	mRNA	0.671548	6.32271e-05
17357	'Marcksl1'	mRNA	1.38132	1.47052e-73
17395	'Mmp9'	mRNA	0.999953	7.76843e-05
17428	'Mnt'	mRNA	-0.190569	0.0358713
17449	'Mdh1'	mRNA	-0.254611	0.00325261
17472	'Gbp4'	mRNA	-4.29085	0.0424162
17684	'Cited2'	mRNA	0.429023	1.66395e-16
17764	'Mtf1'	mRNA	0.373786	2.39787e-05
17765	'Mtf2'	mRNA	0.357928	0.000430993
17766	'Nudt1'	mRNA	-0.382085	0.0370932
17776	'Mast2'	mRNA	0.141279	0.0239874
17826	'Fam89b'	mRNA	-0.386747	0.00465229
17859	'Mxi1'	mRNA	-0.148115	0.0449058
17869	'Myc'	mRNA	2.38638	1.26806e-155
17872	'Ppp1r15a'	mRNA	0.403117	5.82175e-06
17873	'Gadd45b'	mRNA	1.01062	7.54369e-14
17876	'Myef2'	mRNA	0.39346	2.7151e-07
17886	'Myh9'	mRNA	0.333581	8.82981e-06
17909	'Myo10'	mRNA	0.525319	1.70775e-05
17921	'Myo7a'	mRNA	0.14274	0.00185073
17925	'Myo9b'	mRNA	0.177579	0.0295937
17931	'Ppp1r12a'	mRNA	0.301135	0.0411699
17936	'Nab1'	mRNA	0.459709	0.000316765
17937	'Nab2'	mRNA	0.670497	1.21469e-71
17975	'Ncl'	mRNA	0.145792	0.0148497
17999	'Nedd4'	mRNA	-4.67347	0.0486961
18008	'Nes'	mRNA	0.596213	3.90755e-10
18023	'Nfe2l1'	mRNA	0.239181	0.000742818
18024	'Nfe2l2'	mRNA	0.260758	0.000155496
18033	'Nfkb1'	mRNA	0.637023	1.36236e-15
18034	'Nfkb2'	mRNA	0.76773	4.19454e-29
18035	'Nfkbia'	mRNA	1.15695	7.35255e-88
18036	'Nfkbib'	mRNA	0.414832	0.000416799
18037	'Nfkbie'	mRNA	1.0129	3.39735e-21
18038	'Nfkbil1'	mRNA	0.333335	0.0294784
18120	'Mrpl49'	mRNA	-0.257537	0.000985152
18124	'Nr4a3'	mRNA	1.71774	0.0184367
18128	'Notch1'	mRNA	0.607082	0.0276554
18174	'Slc11a2'	mRNA	0.483325	9.4595e-15
18176	'Nras'	mRNA	0.162442	0.0271598
18218	'Dusp8'	mRNA	2.38279	9.50681e-06
18245	'Oaz1'	mRNA	-0.282812	0.000869779
18263	'Odc1'	mRNA	0.854863	1.0758e-151
18286	'Odf2'	mRNA	0.257214	4.52429e-05
18391	'Sigmar1'	mRNA	-0.194146	0.00507695
18412	'Sqstm1'	mRNA	0.492103	1.03036e-29
18413	'Osm'	mRNA	1.48389	2.2662e-37
18417	'Cldn11'	mRNA	-0.172913	0.0442614
18432	'Mybbp1a'	mRNA	0.124042	0.00866298
18442	'P2ry2'	mRNA	0.651645	9.92619e-06
18451	'P4ha1'	mRNA	0.177609	0.00358161
18472	'Pafah1b1'	mRNA	0.213729	0.00114524
18475	'Pafah1b2'	mRNA	0.28101	0.000113566
18508	'Pax6'	mRNA	-0.684007	3.90185e-09
18550	'Furin'	mRNA	0.486554	7.30656e-13
18551	'Pcsk4'	mRNA	-0.535841	0.000171641
18557	'Cdk18'	mRNA	0.395209	3.7555e-15
18572	'Pdcd11'	mRNA	0.302633	0.000125539
18574	'Pde1b'	mRNA	0.244307	0.000158875
18578	'Pde4b'	mRNA	2.04901	2.90786e-82
18590	'Pdgfa'	mRNA	0.453936	1.96022e-05
18591	'Pdgfb'	mRNA	1.76914	4.59519e-186
18600	'Padi2'	mRNA	0.468343	0.029854
18611	'Pea15a'	mRNA	0.189044	0.00529145
18626	'Per1'	mRNA	0.507448	2.6012e-17
18631	'Pex11a'	mRNA	0.509036	0.0049248
18632	'Pex11b'	mRNA	-0.396366	6.83298e-06
18676	'Phf2'	mRNA	0.267702	0.0203405
18712	'Pim1'	mRNA	1.74105	3.31696e-64
18719	'Pip5k1b'	mRNA	0.393473	6.98289e-05
18720	'Pip5k1a'	mRNA	0.621391	9.15303e-11
18733	'Pirb'	mRNA	-0.363253	0.00903008
18753	'Prkcd'	mRNA	0.235007	9.29557e-10
18784	'Pla2g5'	mRNA	0.403229	2.39787e-05
18786	'Plaa'	mRNA	0.17704	0.0181844
18787	'Serpine1'	mRNA	1.28399	8.9621e-56
18792	'Plau'	mRNA	0.691946	7.06058e-81
18793	'Plaur'	mRNA	1.63022	3.01862e-158
18810	'Plec'	mRNA	0.455345	8.32323e-15
18844	'Plxna1'	mRNA	0.491769	0.00160633
18983	'Cnot7'	mRNA	0.276666	0.0283686
18984	'Por'	mRNA	0.301669	1.72157e-06
18987	'Pou2f2'	mRNA	1.03816	1.75106e-78
19015	'Ppard'	mRNA	0.377083	7.48074e-06
19042	'Ppm1a'	mRNA	0.154281	0.0370932
19043	'Ppm1b'	mRNA	0.283392	0.0114395
19052	'Ppp2ca'	mRNA	0.181065	1.68321e-05
19053	'Ppp2cb'	mRNA	0.371224	0.00299366
19062	'Inpp5k'	mRNA	-0.296206	0.0301969
19063	'Ppt1'	mRNA	-0.108659	0.0370218
19070	'Mob4'	mRNA	0.300489	0.00141721
19073	'Srgn'	mRNA	0.239664	3.0807e-05
19084	'Prkar1a'	mRNA	0.11298	0.00719525
19108	'Prkx'	mRNA	0.436102	0.00202635
19141	'Lgmn'	mRNA	-0.150343	0.0147118
19158	'Cyth2'	mRNA	0.369644	2.41666e-08
19192	'Psme3'	mRNA	0.14883	0.0157199
192173	'Mcrip1'	mRNA	-0.297645	0.0393051
192174	'Rwdd4a'	mRNA	0.176957	0.010644
192176	'Flna'	mRNA	0.227686	0.0248529
192185	'Nadk'	mRNA	0.234551	9.32608e-11
19222	'Ptgir'	mRNA	0.437881	0.0222495
192231	'Hexim1'	mRNA	0.237413	0.0048671
19225	'Ptgs2'	mRNA	2.70242	4.12915e-59
19230	'Twf1'	mRNA	0.193239	0.00587194
19247	'Ptpn11'	mRNA	0.247836	0.0163132
19248	'Ptpn12'	mRNA	0.507539	2.79209e-05
19252	'Dusp1'	mRNA	0.915658	2.72086e-14
19253	'Ptpn18'	mRNA	-0.378441	0.0371754
19255	'Ptpn2'	mRNA	0.25526	0.000272472
19261	'Sirpa'	mRNA	-0.109938	0.00439613
192654	'Pla2g15'	mRNA	-0.644474	7.75774e-09
192657	'Ell2'	mRNA	0.840178	3.19049e-10
19266	'Ptprd'	mRNA	-1.49217	0.0310362
19267	'Ptpre'	mRNA	0.237617	0.0496812
192678	'Rassf3'	mRNA	-0.289518	0.0186905
19271	'Ptprj'	mRNA	0.416162	0.000536669
19277	'Ptpro'	mRNA	-0.378862	6.0078e-05
19291	'Purb'	mRNA	0.333669	0.0214535
192976	'Lrrc75a'	mRNA	-0.480024	5.43428e-09
19300	'Abcd4'	mRNA	-0.249507	0.0461917
19303	'Pxn'	mRNA	0.310948	1.70565e-11
19305	'Pex5'	mRNA	0.231682	0.00922523
19328	'Rab12'	mRNA	0.247613	0.000464164
19332	'Rab20'	mRNA	1.18392	1.72835e-12
19334	'Rab22a'	mRNA	0.2285	0.00954134
19339	'Rab3a'	mRNA	-0.832271	5.1475e-06
19347	'Dennd5a'	mRNA	0.227188	0.00324505
19356	'Rad17'	mRNA	0.239702	0.0158816
19364	'Rad51d'	mRNA	-0.272379	0.0150641
19367	'Rad9a'	mRNA	-0.378631	4.99929e-06
193736	'Zbtb12'	mRNA	-0.476666	0.000112856
19401	'Rara'	mRNA	0.292889	0.00838145
19414	'Rasa3'	mRNA	-0.239407	0.00100436
194231	'Cnksr1'	mRNA	-0.725019	0.0303403
194655	'Klf11'	mRNA	-1.18655	1.89979e-06
19647	'Rbbp6'	mRNA	0.256938	0.00763599
19664	'Rbpj'	mRNA	0.367769	1.39227e-05
19696	'Rel'	mRNA	1.14092	8.05931e-15
19697	'Rela'	mRNA	0.336471	2.72631e-08
19698	'Relb'	mRNA	0.867045	3.49251e-35
19718	'Rfc2'	mRNA	-0.217351	0.00666061
19729	'Slc50a1'	mRNA	-0.342122	0.000524555
19730	'Ralgds'	mRNA	0.827278	1.71129e-58
19731	'Rgl1'	mRNA	0.414191	7.12506e-12
19734	'Rgs16'	mRNA	1.45085	4.13934e-98
19735	'Rgs2'	mRNA	-0.919378	4.28034e-52
19769	'Rit1'	mRNA	-0.243042	0.0289277
19820	'Rlim'	mRNA	0.430995	4.64219e-05
19821	'Rnf2'	mRNA	0.401643	0.00109085
19877	'Rock1'	mRNA	0.431879	0.0122296
20112	'Rps6ka2'	mRNA	0.56065	0.000149882
20187	'Ryk'	mRNA	0.204042	0.00675921
20230	'Satb1'	mRNA	-4.59138	0.0052669
20280	'Scp2'	mRNA	-0.151498	0.0247048
20296	'Ccl2'	mRNA	1.55698	9.44627e-22
20299	'Ccl22'	mRNA	2.82053	3.51321e-05
20302	'Ccl3'	mRNA	1.88423	3.40104e-104
20303	'Ccl4'	mRNA	2.32789	2.18629e-81
20308	'Ccl9'	mRNA	0.301236	6.57866e-06
20310	'Cxcl2'	mRNA	5.94296	1.84419e-274
20345	'Selplg'	mRNA	-0.211114	0.00264593
20351	'Sema4a'	mRNA	-0.147613	0.0450735
20352	'Sema4b'	mRNA	1.07757	2.83542e-63
20353	'Sema4c'	mRNA	0.581084	0.000263775
20354	'Sema4d'	mRNA	0.240037	0.000119994
20384	'Srsf5'	mRNA	0.16425	0.00173502
20438	'Siah1b'	mRNA	0.274209	0.0458367
20442	'St3gal1'	mRNA	0.656023	2.74835e-14
20448	'St6galnac4'	mRNA	0.174314	0.039821
20454	'St3gal5'	mRNA	-0.127124	0.0174234
20469	'Sipa1'	mRNA	-0.177168	0.0179182
20482	'Skil'	mRNA	0.709254	2.896e-05
20491	'Sla'	mRNA	-0.534398	1.3093e-07
20498	'Slc12a4'	mRNA	0.408244	5.80914e-15
20515	'Slc20a1'	mRNA	1.61943	5.73125e-138
20525	'Slc2a1'	mRNA	0.629888	2.46158e-42
20530	'Slc31a2'	mRNA	0.764779	9.57447e-09
20556	'Slfn2'	mRNA	1.33302	2.22492e-81
20558	'Slfn4'	mRNA	0.281557	0.0147337
20586	'Smarca4'	mRNA	0.169318	0.0114877
20591	'Kdm5c'	mRNA	0.162991	0.00482757
20602	'Ncor2'	mRNA	0.384325	3.72775e-09
20620	'Plk2'	mRNA	2.11295	9.55847e-123
20650	'Sntb2'	mRNA	0.571374	0.00030253
20656	'Sod2'	mRNA	0.159736	0.0390677
20692	'Sparc'	mRNA	-3.4933	0.0158723
20725	'Serpinb8'	mRNA	0.231697	0.000156708
207304	'Hectd1'	mRNA	0.414121	0.00768751
20733	'Spint2'	mRNA	-5.48029	0.00206674
207352	'Sec23ip'	mRNA	0.219795	0.0490063
20750	'Spp1'	mRNA	0.318902	2.49189e-09
20779	'Src'	mRNA	1.37378	5.95756e-09
20788	'Srebf2'	mRNA	0.200786	5.57351e-06
207932	'Urb1'	mRNA	0.407447	0.000610632
207952	'Klhl25'	mRNA	-0.417108	3.05388e-05
20807	'Srf'	mRNA	0.56053	5.28746e-29
208228	'Mob3a'	mRNA	0.3502	0.000185593
208266	'Dot1l'	mRNA	0.484469	2.37569e-10
20841	'Zfp143'	mRNA	0.326914	0.00907946
208440	'Dip2c'	mRNA	0.346548	0.0490176
208449	'Sgms1'	mRNA	0.396377	0.000827243
20847	'Stat2'	mRNA	-0.248201	0.0356957
20848	'Stat3'	mRNA	0.350179	2.56962e-06
208518	'Cep78'	mRNA	-0.380068	1.3093e-07
20852	'Stat6'	mRNA	0.165279	0.0123879
20856	'Stc2'	mRNA	-0.500801	2.79962e-08
208606	'Rsrc2'	mRNA	0.157031	0.0147436
208638	'Slc25a38'	mRNA	-0.28532	0.0145859
20867	'Stip1'	mRNA	0.115947	0.0399121
20868	'Stk10'	mRNA	0.480788	5.67709e-13
208715	'Hmgcs1'	mRNA	0.38561	0.0004093
20873	'Plk4'	mRNA	0.251345	0.0311799
208768	'Sde2'	mRNA	0.481503	1.66043e-10
20893	'Bhlhe40'	mRNA	0.851912	4.44851e-80
209032	'Zc3hav1l'	mRNA	-0.444773	0.0193902
20910	'Stxbp1'	mRNA	0.17084	0.00216271
209212	'Osgin2'	mRNA	0.433962	2.6986e-05
209225	'Zfp710'	mRNA	-0.189276	2.9684e-05
209239	'Gan'	mRNA	0.412817	0.00533838
20926	'Supt6'	mRNA	0.225335	0.000351927
20930	'Surf1'	mRNA	-0.330205	0.0326283
20933	'Med22'	mRNA	-0.249151	7.33467e-05
209446	'Tfe3'	mRNA	0.484458	1.0494e-32
20947	'Swap70'	mRNA	0.320361	6.8977e-05
20969	'Sdc1'	mRNA	0.281453	0.000545006
20971	'Sdc4'	mRNA	1.22496	2.76567e-49
20972	'Syngr1'	mRNA	-0.268451	0.0473589
210029	'Metrnl'	mRNA	0.422576	4.86501e-08
210105	'Zfp719'	mRNA	0.658604	3.51321e-05
210106	'Tent4a'	mRNA	0.2119	0.0270502
210582	'Coq10a'	mRNA	-0.328419	0.0387977
210973	'Kbtbd2'	mRNA	0.326682	0.00624456
210992	'Lpcat1'	mRNA	-0.372669	1.59032e-10
211347	'Pank3'	mRNA	0.554799	0.00685214
211548	'Nomo1'	mRNA	0.204137	2.4273e-05
211550	'Tifa'	mRNA	-0.284389	0.00790145
211666	'Mgst2'	mRNA	-0.473141	0.0130024
211770	'Trib1'	mRNA	1.22709	9.9827e-79
211948	'Pde12'	mRNA	0.259092	0.0030567
212163	'8030462N17Rik'	mRNA	0.277513	0.0343031
212167	'Gsap'	mRNA	0.426115	4.4613e-11
212168	'Zswim4'	mRNA	1.19462	6.0777e-77
212281	'Zfp729a'	mRNA	0.434474	0.00229707
212391	'Lcor'	mRNA	0.258385	0.0436217
212398	'Frat2'	mRNA	-1.13121	0.0245049
212483	'Fam193b'	mRNA	-0.211638	0.0271878
212632	'Iffo2'	mRNA	0.554309	3.92234e-08
212937	'Tifab'	mRNA	-0.703766	2.35297e-20
213053	'Slc39a14'	mRNA	0.365838	4.58657e-05
213326	'Scyl2'	mRNA	0.324611	0.0232986
213350	'Gatd1'	mRNA	-0.350494	0.00650606
213438	'P2ry10b'	mRNA	-0.449668	0.00856621
21353	'Tank'	mRNA	0.380024	0.00144276
21354	'Tap1'	mRNA	-0.246744	0.0264443
213827	'Arcn1'	mRNA	0.188157	0.028999
213895	'Bms1'	mRNA	0.190686	0.000483852
213948	'Atg9b'	mRNA	-0.339089	4.10079e-05
214133	'Tet2'	mRNA	0.688233	0.00544239
21425	'Tfeb'	mRNA	-0.46924	3.63992e-07
21426	'Tfec'	mRNA	0.385303	0.0299565
214290	'Tut7'	mRNA	0.35429	0.0264443
214359	'Tmem51'	mRNA	-0.619653	2.53357e-05
214498	'Cdc73'	mRNA	0.363266	0.0450647
214917	'Antkmt'	mRNA	-0.41681	0.00389484
214968	'Sema6d'	mRNA	1.3035	2.2421e-26
215051	'Bud13'	mRNA	0.303563	0.000357645
215113	'Slc43a2'	mRNA	-0.198408	0.00289745
215193	'Utp25'	mRNA	0.20727	0.000802279
215351	'Senp6'	mRNA	0.301175	0.00772153
215418	'Csrnp1'	mRNA	0.834246	3.8703e-12
215449	'Rap1b'	mRNA	0.303863	0.000189507
215474	'Sec22c'	mRNA	-0.431662	0.00233623
215627	'Zbtb8b'	mRNA	1.07163	7.15781e-06
215653	'Rassf2'	mRNA	-0.249573	0.0138807
216161	'Sbno2'	mRNA	0.315285	1.34269e-07
216188	'Aldh1l2'	mRNA	-0.421147	0.0422285
216238	'Eea1'	mRNA	0.412574	0.0401796
21664	'Phlda1'	mRNA	2.9376	3.60146e-172
216705	'Clint1'	mRNA	0.320681	0.00632069
216799	'Nlrp3'	mRNA	1.87179	5.75222e-174
21682	'Tec'	mRNA	0.379454	2.80706e-07
216829	'Mmgt2'	mRNA	-0.28606	0.000498914
216850	'Kdm6b'	mRNA	2.5806	1.87057e-188
216858	'Kctd11'	mRNA	1.00413	6.06018e-19
216859	'Acap1'	mRNA	0.298626	0.00638276
216874	'Camta2'	mRNA	0.157665	0.00638276
216965	'Taok1'	mRNA	0.479095	0.0106438
216971	'Fam222b'	mRNA	0.172551	0.0427891
217038	'Mrm1'	mRNA	-0.378861	0.0043618
217109	'Utp18'	mRNA	0.176915	0.0107135
217122	'Gm11545'	mRNA	0.377749	0.00238597
217140	'Scrn2'	mRNA	-0.45597	0.0263114
217151	'Arl5c'	mRNA	0.420772	0.00860125
217154	'Stac2'	mRNA	0.256798	0.042694
217166	'Nr1d1'	mRNA	0.340692	0.0343031
217203	'Tmem106a'	mRNA	-0.257961	0.00606612
217218	'Atxn7l3'	mRNA	0.2	0.0165704
217333	'Trim47'	mRNA	-0.666531	3.34253e-05
217344	'Rhbdf2'	mRNA	1.09993	1.00927e-138
217364	'Engase'	mRNA	-0.542184	1.63176e-05
217365	'Nploc4'	mRNA	0.24012	0.000427453
217431	'Nol10'	mRNA	0.259753	7.64882e-05
217473	'Ankmy2'	mRNA	-0.536592	3.36411e-06
21753	'Tes'	mRNA	0.310833	2.83575e-09
217578	'Baz1a'	mRNA	0.508998	5.77202e-07
21766	'Tex261'	mRNA	-0.166017	0.0102008
217684	'Susd6'	mRNA	0.622597	5.91151e-10
21771	'Utp4'	mRNA	0.184605	0.00344923
217864	'Rcor1'	mRNA	0.350053	0.0398335
217946	'Cdca7l'	mRNA	-0.246906	6.98289e-05
217995	'Heatr1'	mRNA	0.191901	0.0258242
21803	'Tgfb1'	mRNA	0.427149	2.30092e-07
21807	'Tsc22d1'	mRNA	0.867448	1.55544e-33
21813	'Tgfbr2'	mRNA	-0.20872	0.00771708
21815	'Tgif1'	mRNA	0.334739	1.37135e-07
21817	'Tgm2'	mRNA	0.412837	0.0270502
218203	'Mylip'	mRNA	-0.621421	7.42074e-10
218215	'Rnf144b'	mRNA	-0.895111	1.36099e-05
21838	'Thy1'	mRNA	-5.18359	1.66137e-06
218397	'Rasa1'	mRNA	0.351934	0.0333028
218454	'Lhfpl2'	mRNA	-0.68451	1.89804e-10
218461	'Pde8b'	mRNA	-0.455671	0.000385718
21847	'Klf10'	mRNA	0.312286	0.00210526
218613	'Mier3'	mRNA	0.387522	0.0173743
21873	'Tjp2'	mRNA	0.226702	0.00618005
218756	'Slc4a7'	mRNA	0.989817	1.95247e-07
21877	'Tk1'	mRNA	-0.369362	0.000250164
218772	'Rarb'	mRNA	-0.38626	0.00472632
218832	'Polr3a'	mRNA	0.221209	0.0212555
21885	'Tle1'	mRNA	-0.213142	0.00614914
21887	'Tle3'	mRNA	0.417376	6.09959e-10
218885	'Oxnad1'	mRNA	-0.238309	0.015003
218914	'Wapl'	mRNA	0.306348	0.0420515
21894	'Tln1'	mRNA	0.260808	6.1295e-06
218973	'Wdhd1'	mRNA	-0.246068	0.00191637
218975	'Mapk1ip1l'	mRNA	0.351182	0.00367846
219024	'Pip4p1'	mRNA	-0.402451	7.02714e-13
219140	'Spata13'	mRNA	0.555739	5.10954e-06
219144	'Arl11'	mRNA	-0.444913	0.00108981
21915	'Dtymk'	mRNA	-0.283627	0.0237417
21923	'Tnc'	mRNA	0.482395	3.73151e-05
21926	'Tnf'	mRNA	2.81792	0
21927	'Tnfaip1'	mRNA	0.150303	0.0075621
21928	'Tnfaip2'	mRNA	1.1408	1.56723e-44
21929	'Tnfaip3'	mRNA	1.38656	5.94088e-50
21938	'Tnfrsf1b'	mRNA	0.470899	4.51545e-07
21939	'Cd40'	mRNA	0.761506	0.00132248
21950	'Tnfsf9'	mRNA	0.959024	1.89355e-41
21969	'Top1'	mRNA	0.418691	4.9791e-05
21981	'Ppp1r13b'	mRNA	0.616804	7.30402e-11
21983	'Tpbg'	mRNA	2.89369	0.0341889
22029	'Traf1'	mRNA	2.231	8.70315e-142
22031	'Traf3'	mRNA	0.489058	6.04999e-18
22034	'Traf6'	mRNA	0.281808	0.0270502
22040	'Trex1'	mRNA	-0.534912	5.94197e-06
22042	'Tfrc'	mRNA	0.476705	0.000247678
22156	'Tuft1'	mRNA	0.375772	0.00488989
22184	'Zrsr2'	mRNA	0.170953	0.0344855
22215	'Ube3a'	mRNA	0.30397	0.0379341
22234	'Ugcg'	mRNA	0.512466	0.000137118
22245	'Uck1'	mRNA	-0.228896	0.0279042
22256	'Ung'	mRNA	-0.3191	8.12146e-05
22272	'Uqcrq'	mRNA	-0.313658	0.0151346
22278	'Usf1'	mRNA	-0.385851	0.000277156
22317	'Vamp1'	mRNA	-0.977778	2.35873e-12
22319	'Vamp3'	mRNA	0.150238	0.0311963
22323	'Vasp'	mRNA	0.431902	1.28182e-20
22330	'Vcl'	mRNA	0.453069	1.20243e-05
223332	'Ranbp3l'	mRNA	-0.440121	0.000356543
22339	'Vegfa'	mRNA	0.272224	0.0027471
22340	'Vegfb'	mRNA	-0.2193	0.0351005
22341	'Vegfc'	mRNA	1.17027	2.58534e-05
22343	'Lin7c'	mRNA	0.306364	0.0233993
223433	'Otulinl'	mRNA	-0.525046	8.90416e-15
22344	'Vezf1'	mRNA	0.442027	0.00856853
22350	'Ezr'	mRNA	0.238989	0.00628546
223527	'Eny2'	mRNA	-0.216317	0.0182265
223626	'Them6'	mRNA	-0.298333	0.00390472
223648	'Ccdc166'	mRNA	-0.787146	3.92234e-08
223664	'Lrrc14'	mRNA	-0.25047	0.00516572
223665	'C030006K11Rik'	mRNA	-0.255745	0.0199222
223693	'Tmem184b'	mRNA	0.154579	0.00945898
223701	'Mrtfa'	mRNA	-0.339224	4.51545e-07
223722	'Mcat'	mRNA	-0.404985	0.0002948
223775	'Pim3'	mRNA	0.587327	1.96389e-15
22388	'Wdr1'	mRNA	0.232408	6.37145e-07
223881	'Rnd1'	mRNA	0.469842	0.0214843
224109	'Nrros'	mRNA	0.264086	0.000143822
224250	'Cldnd1'	mRNA	0.311862	0.00153206
22433	'Xbp1'	mRNA	-0.1364	0.0420063
22437	'Xirp1'	mRNA	0.883436	0.00786643
224624	'Rab40c'	mRNA	-0.631795	1.21983e-10
224647	'Ilrun'	mRNA	0.181565	0.00438998
224648	'Uhrf1bp1'	mRNA	-0.287951	0.0282583
224697	'Adamts10'	mRNA	-0.275335	0.00123353
224794	'Enpp4'	mRNA	0.588995	0.000123577
224807	'Tmem63b'	mRNA	0.251148	0.00906178
225049	'Ttc7'	mRNA	-0.186708	0.0165347
225055	'Fbxo11'	mRNA	0.576413	8.98686e-05
225339	'Ammecr1l'	mRNA	0.371682	0.00406577
225363	'Etf1'	mRNA	0.283697	3.04115e-08
225432	'Rbm27'	mRNA	0.30723	0.0473589
225651	'Mppe1'	mRNA	-0.245683	0.0187189
225888	'Kmt5b'	mRNA	0.305305	0.0128744
225929	'Patl1'	mRNA	0.25	0.00236887
225995	'D030056L22Rik'	mRNA	0.204795	0.041292
226043	'Cbwd1'	mRNA	0.305971	0.0200753
226153	'Twnk'	mRNA	-0.332129	0.00024177
226154	'Lzts2'	mRNA	-0.672476	2.2087e-11
226169	'Pprc1'	mRNA	0.299667	3.31246e-09
22628	'Ywhag'	mRNA	0.319868	3.56922e-06
22631	'Ywhaz'	mRNA	0.152313	0.0363737
226351	'Tmem185b'	mRNA	0.370419	4.29373e-09
226412	'R3hdm1'	mRNA	0.175343	0.0330427
226419	'Dyrk3'	mRNA	-0.29826	0.00643318
22642	'Zbtb17'	mRNA	0.262289	0.0388406
226517	'Smg7'	mRNA	0.282734	0.000651569
226519	'Lamc1'	mRNA	0.300226	6.79274e-05
226551	'Suco'	mRNA	0.375606	0.0356779
226594	'Rcsd1'	mRNA	0.252461	0.00991003
22668	'Sf1'	mRNA	0.278514	2.53006e-09
226747	'Ahctf1'	mRNA	0.374426	0.0239926
226757	'Wdr26'	mRNA	0.364024	0.0271047
22682	'Zfand5'	mRNA	0.31625	0.000172491
226856	'Lpgat1'	mRNA	0.28447	0.043346
22695	'Zfp36'	mRNA	1.32503	2.06895e-88
22701	'Zfp41'	mRNA	-0.502647	0.00155963
227094	'Nemp2'	mRNA	-0.475675	0.000491226
22719	'Zfp61'	mRNA	-0.574369	0.00206367
227195	'Ino80d'	mRNA	0.435744	0.00499038
22724	'Zbtb7b'	mRNA	0.294882	8.47089e-06
227298	'Retreg2'	mRNA	-0.328295	1.22115e-06
227333	'Dgkd'	mRNA	0.256193	0.00152164
22761	'Zfpm1'	mRNA	0.358932	0.000166731
227638	'Qsox2'	mRNA	0.222284	0.0174019
227648	'Sec16a'	mRNA	0.313801	0.0430182
227699	'Nup188'	mRNA	0.122382	0.0102955
227731	'Slc25a25'	mRNA	0.540373	3.7116e-17
227737	'Niban2'	mRNA	0.343461	3.92234e-08
227929	'Cytip'	mRNA	-0.750489	1.50622e-07
22793	'Zyx'	mRNA	0.690565	1.97575e-20
228005	'Ppig'	mRNA	0.184954	0.00960445
228071	'Sestd1'	mRNA	0.223817	0.0371754
228136	'Zdhhc5'	mRNA	0.287849	0.0426242
228359	'Arhgap1'	mRNA	0.13384	0.0454352
228607	'Mavs'	mRNA	-0.358838	1.96039e-05
228608	'Smox'	mRNA	0.375522	0.000114513
228775	'Trib3'	mRNA	-0.483532	0.000146258
228785	'Mylk2'	mRNA	1.78958	0.00892904
228836	'Dlgap4'	mRNA	0.306452	0.000441127
228869	'Ncoa5'	mRNA	0.188371	0.0056515
228880	'Zmynd8'	mRNA	-0.148247	0.0146155
228983	'Osbpl2'	mRNA	-0.255209	0.00587194
228994	'Ythdf1'	mRNA	0.22406	0.0214758
229003	'Helz2'	mRNA	0.53165	1.8566e-05
229004	'Gmeb2'	mRNA	0.456555	4.67788e-08
229504	'Isg20l2'	mRNA	0.256415	0.000770404
229521	'Syt11'	mRNA	-0.517914	3.88564e-05
229541	'Dennd4b'	mRNA	0.246663	0.000768365
229584	'Pogz'	mRNA	0.288286	0.0111728
229599	'Ciart'	mRNA	-0.565233	0.000526609
229600	'BC028528'	mRNA	-0.365575	0.0160619
229603	'Otud7b'	mRNA	0.309078	0.00443041
229615	'Pias3'	mRNA	-0.24246	0.032531
229644	'Trim45'	mRNA	-0.438198	0.022505
229675	'Rsbn1'	mRNA	0.555755	0.000699521
229700	'Rbm15'	mRNA	0.317569	0.00270274
229841	'Cenpe'	mRNA	0.318461	0.000483852
230025	'Prdm13'	mRNA	-0.777981	0.000977078
230098	'Arhgef39'	mRNA	-0.399647	3.65234e-06
230126	'Shb'	mRNA	-0.370706	0.0297298
230257	'Ptbp3'	mRNA	0.299784	0.0288934
230279	'Tmem268'	mRNA	-0.617321	7.36287e-15
230577	'Pars2'	mRNA	-0.350685	0.0321001
230654	'Lrrc41'	mRNA	0.215931	0.000126681
230734	'Yrdc'	mRNA	0.411505	1.18176e-06
230737	'Gnl2'	mRNA	0.234881	9.61559e-05
230738	'Zc3h12a'	mRNA	2.23929	2.24295e-278
230757	'5730409E04Rik'	mRNA	-0.426063	0.00089185
230761	'Zfp362'	mRNA	-0.44941	2.99156e-06
230767	'Iqcc'	mRNA	-0.405678	0.0356779
230787	'Themis2'	mRNA	-0.432773	2.34196e-09
230848	'Zbtb40'	mRNA	0.294511	0.00366525
230967	'Cep104'	mRNA	0.233508	0.0155077
230991	'Fndc10'	mRNA	-1.06545	9.30981e-13
230996	'9430015G10Rik'	mRNA	-0.285969	0.000124145
231003	'Klhl17'	mRNA	-0.425902	2.0874e-05
231070	'Insig1'	mRNA	0.409399	6.66658e-07
231128	'Fam193a'	mRNA	0.263818	0.0322665
231225	'Tapt1'	mRNA	0.354817	0.000257756
231380	'Uba6'	mRNA	0.559309	0.00207535
231452	'Sdad1'	mRNA	0.20232	0.00147877
231510	'Gpat3'	mRNA	0.998186	0.00182097
231670	'Fbxo21'	mRNA	-0.476859	7.85403e-09
231717	'Pheta1'	mRNA	0.509435	1.49423e-06
231801	'Agfg2'	mRNA	-0.358945	3.00521e-08
231830	'Micall2'	mRNA	0.510677	0.000323912
231841	'Brat1'	mRNA	-0.414425	2.34824e-06
231842	'Amz1'	mRNA	-0.323659	0.00358161
231871	'Daglb'	mRNA	-0.418839	1.5581e-12
231876	'Lmtk2'	mRNA	0.437879	0.00357188
231915	'Uspl1'	mRNA	0.205131	0.00508843
231991	'Creb5'	mRNA	0.845217	1.34502e-05
232087	'Mat2a'	mRNA	0.316013	4.56379e-05
232201	'Arhgap25'	mRNA	0.643285	1.68097e-21
232288	'Frmd4b'	mRNA	-0.259612	0.00410559
232314	'Ppp4r2'	mRNA	0.343596	0.0053689
232337	'Zfp637'	mRNA	-0.530214	0.000827234
232533	'Stk38l'	mRNA	-0.42534	2.60841e-06
232536	'Mrps35'	mRNA	-0.316632	0.0145897
232539	'Klhl42'	mRNA	-0.28886	0.0182418
232811	'Kmt5c'	mRNA	-0.367158	1.10254e-10
232879	'Zbtb45'	mRNA	-0.246772	0.0371754
233011	'Itpkc'	mRNA	0.624326	0.00143016
233033	'Samd4b'	mRNA	0.383648	1.95598e-18
233210	'Prr12'	mRNA	-0.355832	2.73056e-09
233489	'Picalm'	mRNA	0.313792	0.00216271
233545	'Emsy'	mRNA	0.290246	0.00154198
233552	'Gdpd5'	mRNA	0.247403	0.00552611
233724	'Tmem41b'	mRNA	0.219872	0.00860125
233805	'Dcun1d3'	mRNA	0.329182	0.0320493
233871	'Atxn2l'	mRNA	0.265321	2.58432e-06
233900	'Rnf40'	mRNA	0.194801	0.00123353
233904	'Setd1a'	mRNA	0.128535	0.0445093
234086	'Erich1'	mRNA	0.402469	0.00543561
234094	'Arhgef10'	mRNA	-0.264421	0.00638276
234344	'Naf1'	mRNA	0.358752	0.00257734
234366	'Gatad2a'	mRNA	0.183311	0.00025606
234396	'Ankle1'	mRNA	-0.462092	4.60462e-06
234595	'Slc38a7'	mRNA	-0.22711	0.00247685
234686	'Fhod1'	mRNA	-0.205718	0.030459
234779	'Plcg2'	mRNA	0.111047	0.0455994
234797	'6430548M08Rik'	mRNA	-0.236176	0.00512756
234839	'Piezo1'	mRNA	0.355471	7.33467e-05
235184	'Msantd2'	mRNA	0.232796	0.0356779
235283	'Gramd1b'	mRNA	0.268257	7.14876e-05
235472	'Prtg'	mRNA	-0.649983	0.000193062
236451	'Phf11b'	mRNA	-0.333196	0.0482875
236539	'Phgdh'	mRNA	-0.206407	0.042888
237459	'Cdk17'	mRNA	0.479557	0.000278983
237859	'Nsrp1'	mRNA	0.184779	0.0309159
237887	'Slfn10-ps'	mRNA	0.914945	0.00632875
23789	'Coro1b'	mRNA	-0.214088	0.0373228
23806	'Arih1'	mRNA	0.301307	0.0289571
23807	'Arih2'	mRNA	0.385764	1.05965e-10
238330	'Irf2bpl'	mRNA	0.353021	1.33186e-06
23849	'Klf6'	mRNA	0.284908	0.0452314
23857	'Dmtf1'	mRNA	0.457864	0.0110417
23872	'Ets2'	mRNA	0.900783	9.92847e-34
23879	'Fxr2'	mRNA	0.289196	6.33476e-05
23882	'Gadd45g'	mRNA	-0.477841	0.00130564
239027	'Arhgap22'	mRNA	-0.511756	0.00741489
239102	'Zfhx2'	mRNA	0.217684	0.0280937
23912	'Rhof'	mRNA	0.41655	1.5716e-06
239393	'Lrp12'	mRNA	0.470114	0.00297592
23942	'Mta2'	mRNA	0.126306	0.0104607
239555	'Mief1'	mRNA	0.287062	0.0111728
23957	'Nr0b2'	mRNA	-0.819044	0.0137403
239743	'Klhl6'	mRNA	-0.362189	0.000323995
23983	'Pcbp1'	mRNA	0.172323	0.0301969
240055	'Neurl1b'	mRNA	-0.26088	0.0251873
24014	'Rnasel'	mRNA	-0.425187	0.0321001
240334	'Pcyox1l'	mRNA	-0.472119	1.98929e-05
240354	'Malt1'	mRNA	1.14921	2.21189e-22
240396	'Mex3c'	mRNA	0.633831	0.000272472
240442	'Adnp2'	mRNA	0.311925	0.00552611
24055	'Sh3bp2'	mRNA	0.337525	1.03303e-17
24056	'Sh3bp5'	mRNA	-0.230611	0.00136409
24059	'Slco2a1'	mRNA	-3.34676	0.0193117
24066	'Spry4'	mRNA	1.86449	0.0100637
240672	'Dusp5'	mRNA	3.75076	9.61221e-255
24074	'Taf7'	mRNA	0.387327	0.0176497
24083	'Natd1'	mRNA	-0.509703	0.0420515
24086	'Tlk2'	mRNA	0.305185	0.00687728
24088	'Tlr2'	mRNA	0.671622	5.40996e-77
241075	'Plekhm3'	mRNA	0.487459	1.46334e-05
241113	'Prkag3'	mRNA	-4.5738	0.0179352
241296	'Lrrc8a'	mRNA	0.43044	7.4337e-06
241303	'Fam78a'	mRNA	-0.611511	3.83964e-18
24136	'Zeb2'	mRNA	0.483531	0.00818324
241452	'Dhrs9'	mRNA	0.489493	0.0381513
242406	'Rgp1'	mRNA	0.201177	0.037017
242646	'Tctex1d4'	mRNA	-1.35241	0.0427891
242705	'E2f2'	mRNA	-0.406732	5.95756e-09
242736	'Pramef8'	mRNA	0.328168	0.0125184
242785	'Klhl21'	mRNA	-0.445187	1.97288e-06
242864	'Napepld'	mRNA	-0.511848	0.00406577
243085	'Ugt2b35'	mRNA	-1.89336	0.00782282
243272	'Sbno1'	mRNA	0.272478	0.00612243
243510	'Ccdc142'	mRNA	-0.810983	4.20163e-10
243574	'Kbtbd8'	mRNA	0.622606	0.00669236
243834	'Zfp324'	mRNA	-0.574924	1.51698e-09
243842	'Bicra'	mRNA	-0.26846	0.00453142
243853	'Fkrp'	mRNA	0.149791	0.0420426
243905	'Zfp568'	mRNA	0.471392	0.0128455
243910	'Nfkbid'	mRNA	1.22989	1.37468e-100
243912	'Hspb6'	mRNA	-0.507464	0.00313447
244418	'Prag1'	mRNA	0.138957	0.0308112
244871	'Zc3h12c'	mRNA	1.38007	1.29875e-13
245847	'Amdhd2'	mRNA	-0.295456	0.0176499
246198	'Mllt6'	mRNA	0.313878	2.9684e-05
246696	'Slc25a28'	mRNA	-0.364903	3.02472e-05
246710	'Rhobtb2'	mRNA	-0.371095	0.00155963
246779	'Il27'	mRNA	1.70612	5.2479e-13
252870	'Usp7'	mRNA	0.240754	0.0101081
252903	'Ap1s3'	mRNA	0.275378	0.0222495
252972	'Tpcn1'	mRNA	-0.211429	5.32894e-05
257632	'Nod2'	mRNA	0.827713	9.61454e-05
258571	'Olfr1033'	mRNA	0.943229	1.89219e-34
260302	'Gga3'	mRNA	-0.163465	0.0181261
260409	'Cdc42ep3'	mRNA	0.419899	1.01358e-05
26360	'Angptl2'	mRNA	-0.294922	0.00729934
26365	'Ceacam1'	mRNA	0.260476	0.0315754
26372	'Clcn6'	mRNA	0.24742	0.0274121
26374	'Cop1'	mRNA	0.288059	0.00437169
26377	'Dapp1'	mRNA	-0.43356	5.2444e-05
26382	'Fgd2'	mRNA	-0.378449	4.65141e-07
26384	'Gnpda1'	mRNA	-0.283452	0.000766903
26395	'Map2k1'	mRNA	0.113392	0.0405802
26397	'Map2k3'	mRNA	0.251072	3.58009e-06
26400	'Map2k7'	mRNA	0.200537	0.00119041
26401	'Map3k1'	mRNA	-0.349047	0.0240764
26403	'Map3k11'	mRNA	0.324027	9.14112e-05
26410	'Map3k8'	mRNA	0.783903	5.42606e-09
26416	'Mapk14'	mRNA	-0.231594	0.000257756
26429	'Orc5'	mRNA	-0.233352	0.00818153
26465	'Zfp146'	mRNA	0.199483	0.0237972
26554	'Cul3'	mRNA	0.421761	3.50644e-05
26556	'Homer1'	mRNA	0.48194	0.0370932
26570	'Slc7a11'	mRNA	0.506444	0.00305019
268301	'Sowahc'	mRNA	0.714925	9.79094e-08
268396	'Sh3pxd2b'	mRNA	0.35655	0.0018244
268417	'Zkscan17'	mRNA	0.179729	0.0283236
268465	'Eme1'	mRNA	-0.285464	0.0106885
268470	'Ube2z'	mRNA	0.18132	0.00170666
268490	'Lsm12'	mRNA	0.175662	0.014098
268567	'Tmem229b'	mRNA	0.380406	4.55696e-06
26874	'Abcd2'	mRNA	-0.61444	0.0122598
268741	'Tox4'	mRNA	0.320156	0.0125253
26886	'Cenph'	mRNA	-0.274132	0.0256345
269003	'Sap130'	mRNA	0.213487	0.000767663
269061	'Cpsf7'	mRNA	0.226033	0.03034
269113	'Nup54'	mRNA	0.175442	0.0110241
26919	'Zfp346'	mRNA	-0.23697	0.0049248
269536	'Tex10'	mRNA	0.251485	0.0045935
269608	'Plekhg5'	mRNA	-0.31643	0.00398499
269682	'Golga3'	mRNA	0.255319	0.0075621
269800	'Zfp384'	mRNA	0.207065	0.016369
269966	'Nup98'	mRNA	0.309768	0.0278205
270066	'Slc35e1'	mRNA	0.222353	0.0230286
270076	'Gcdh'	mRNA	-0.432731	0.00255165
27008	'Micall1'	mRNA	0.421275	2.11512e-05
270096	'Mon1b'	mRNA	0.219841	0.0427891
270156	'Nkapd1'	mRNA	0.290222	0.00734297
270210	'Zfp651'	mRNA	-0.513857	4.22255e-06
27029	'Sgsh'	mRNA	-0.446521	5.85469e-09
27049	'Etv3'	mRNA	0.587736	6.75639e-06
27056	'Irf5'	mRNA	0.15173	0.00102725
27081	'Zfp275'	mRNA	0.44497	0.00301137
271221	'Rubcnl'	mRNA	-0.860003	1.47548e-12
271457	'Rab5a'	mRNA	0.289303	0.0410972
27224	'Eloa'	mRNA	0.255446	3.99916e-05
272347	'Zfp398'	mRNA	-0.281188	0.0270502
272551	'Gins2'	mRNA	-0.234212	0.0286063
27279	'Tnfrsf12a'	mRNA	0.536371	2.12177e-08
27280	'Phlda3'	mRNA	-0.626728	0.0031443
27387	'Sh2d3c'	mRNA	-0.51692	0.011858
276950	'Slfn8'	mRNA	0.397912	0.0376501
277010	'Marveld1'	mRNA	-0.350121	9.24176e-08
277360	'Prex1'	mRNA	0.151627	0.0423546
279572	'Tlr13'	mRNA	-0.498507	2.23765e-05
27966	'Rrp9'	mRNA	0.184665	0.046989
27981	'Rsrp1'	mRNA	-0.370906	2.06934e-08
27984	'Efhd2'	mRNA	0.101513	0.0364396
28019	'Ing4'	mRNA	-0.260664	0.0487256
28080	'Atp5o'	mRNA	-0.346034	0.0402029
28193	'Reep3'	mRNA	0.243016	0.00800997
286940	'Flnb'	mRNA	0.329957	0.00747281
29811	'Ndrg2'	mRNA	-0.269248	9.61702e-07
29815	'Bcar3'	mRNA	0.338307	2.93262e-05
30791	'Slc39a1'	mRNA	0.292663	7.03065e-11
30838	'Fbxw4'	mRNA	-0.281331	0.023532
30932	'Zfp330'	mRNA	0.340307	1.63815e-05
30935	'Tor3a'	mRNA	0.172864	0.0113204
30938	'Fgd3'	mRNA	-0.271512	2.1562e-05
30951	'Cbx8'	mRNA	-1.0871	2.54915e-12
30954	'Siva1'	mRNA	-0.308369	0.0175472
30960	'Vapa'	mRNA	0.189173	0.00108278
319158	'H4c9'	mRNA	-1.07821	0.0497177
319162	'H2aw'	mRNA	-0.695497	0.0355322
319171	'H2ac24'	mRNA	-0.554999	3.50644e-05
319520	'Dusp4'	mRNA	1.62758	4.93696e-36
319622	'Itpripl2'	mRNA	0.388021	0.0251767
319675	'Cep295'	mRNA	0.339436	0.0322761
319710	'Frmd6'	mRNA	0.68371	0.000468336
319748	'Zfp865'	mRNA	0.209206	0.00410269
319772	'C130050O18Rik'	mRNA	-1.14682	7.65202e-57
319817	'Rc3h2'	mRNA	0.542633	6.13069e-05
319955	'Ercc6'	mRNA	0.296566	0.00638276
320139	'Ptpn7'	mRNA	0.213262	0.00129035
320207	'Pik3r5'	mRNA	0.511454	5.95091e-11
320213	'Senp5'	mRNA	0.361631	0.00283475
320292	'Rasgef1b'	mRNA	0.612097	7.87546e-08
320404	'Itpkb'	mRNA	0.321307	0.00590083
320484	'Rasal3'	mRNA	0.20031	0.0490063
320534	'Tmem104'	mRNA	-0.684832	1.76228e-12
320664	'Cass4'	mRNA	0.389437	0.000573047
320678	'Iffo1'	mRNA	-0.545629	1.05112e-06
320706	'Soga1'	mRNA	0.382892	0.000182456
320718	'Slc26a9'	mRNA	1.11776	0.00823626
320790	'Chd7'	mRNA	0.326794	0.000381131
320951	'Pisd'	mRNA	-0.182479	0.000648648
320982	'Arl4c'	mRNA	-0.500538	6.1295e-06
321006	'Dcaf1'	mRNA	0.312799	0.0486961
321019	'Gpr183'	mRNA	-0.849215	1.71129e-58
321022	'Cdv3'	mRNA	0.242364	0.00467014
326618	'Tpm4'	mRNA	0.175413	0.00771439
326623	'Tnfsf15'	mRNA	1.81733	6.80631e-05
327766	'Tmem26'	mRNA	0.488495	0.000194496
327987	'Med13'	mRNA	0.638405	0.00204119
328232	'Gfod1'	mRNA	1.14027	4.78791e-14
329002	'Zfp236'	mRNA	0.369403	0.0310482
329470	'Accs'	mRNA	-0.400038	0.0104088
329540	'Nol4l'	mRNA	0.434908	1.85069e-06
330171	'Kctd10'	mRNA	0.143504	0.0447996
330173	'2610524H06Rik'	mRNA	-0.381167	0.0265298
330177	'Taok3'	mRNA	0.170082	0.0135505
330216	'Mblac1'	mRNA	-0.794661	0.00197018
331401	'Thoc2'	mRNA	0.276487	0.0403283
333193	'Proser3'	mRNA	-0.437389	0.00416009
333639	'Mamld1'	mRNA	0.998886	0.00791657
338337	'Cog3'	mRNA	0.282873	0.034273
338364	'Trim65'	mRNA	-1.07066	2.35415e-09
338367	'Myo1d'	mRNA	0.133079	0.0290074
338372	'Map3k9'	mRNA	-0.623084	1.6167e-06
338467	'Morc3'	mRNA	0.304431	0.0111807
353047	'Plekhm1'	mRNA	-0.564949	5.10921e-18
353258	'Ltv1'	mRNA	0.198089	0.0461162
353310	'Zfp703'	mRNA	0.291329	0.000158875
360216	'Zranb1'	mRNA	0.206664	0.00961732
380601	'Fastkd5'	mRNA	0.306489	0.0190424
380753	'Atxn7l1'	mRNA	-0.294109	0.00672175
380863	'Tmem171'	mRNA	1.17026	3.84929e-15
380921	'Dgkh'	mRNA	0.544487	0.0135955
380969	'Nckap5l'	mRNA	0.322562	0.00584606
381066	'Zfp948'	mRNA	0.470421	0.000349772
381287	'A530032D15Rik'	mRNA	-0.879419	0.013319
381305	'Rc3h1'	mRNA	0.660211	0.000346612
381318	'Nsl1'	mRNA	-0.193387	0.0446566
381353	'Ajm1'	mRNA	-0.713409	0.00309015
381410	'Zfp408'	mRNA	0.272195	0.00690561
381549	'Zfp69'	mRNA	-0.522885	0.00313929
381644	'Cep135'	mRNA	0.394375	0.0245049
381677	'Vgf'	mRNA	1.68845	9.23849e-06
381801	'Tatdn2'	mRNA	0.240124	0.00267595
381810	'Lpar5'	mRNA	-0.842284	6.61751e-20
382034	'Gse1'	mRNA	0.226026	0.0329318
382038	'Urb2'	mRNA	0.293401	0.012975
382236	'Brwd3'	mRNA	0.481442	0.0257934
382252	'Bclaf3'	mRNA	0.374565	0.0376501
382639	'Zbtb42'	mRNA	-0.447987	0.00182639
399510	'Map4k5'	mRNA	0.426631	0.00237957
399558	'Flrt2'	mRNA	0.4367	0.0338904
399566	'Btbd6'	mRNA	-0.320199	0.0143363
407243	'Tmem189'	mRNA	0.152331	0.00763599
414084	'Tnip3'	mRNA	0.525842	6.93446e-25
414801	'Itprip'	mRNA	0.318685	0.0100677
415115	'Neurl2'	mRNA	-0.443387	0.00594867
432555	'Gm5431'	mRNA	-0.824831	0.0248502
433375	'Creg1'	mRNA	-0.150241	0.0342094
433638	'I830077J02Rik'	mRNA	-0.521626	0.0021735
434156	'Eid2b'	mRNA	-0.425697	0.00164623
434223	'Gm1966'	mRNA	0.581091	0.0034634
436022	'Dnaaf3'	mRNA	-0.390092	0.0346548
494448	'Cbx6'	mRNA	-0.235095	0.0048671
50493	'Txnrd1'	mRNA	0.384862	4.06562e-26
50527	'Ero1a'	mRNA	0.271743	7.14876e-05
50723	'Icosl'	mRNA	0.921716	4.52135e-09
50754	'Fbxw7'	mRNA	0.229815	0.0381118
50772	'Mapk6'	mRNA	0.293357	0.00307927
50778	'Rgs1'	mRNA	0.335445	0.000271296
50780	'Rgs3'	mRNA	0.351222	2.19349e-07
50782	'Rgs11'	mRNA	-0.409633	0.00236887
50790	'Acsl4'	mRNA	0.40196	0.00794957
50798	'Gne'	mRNA	-0.318189	0.000199082
50868	'Keap1'	mRNA	-0.318876	5.53027e-05
50883	'Chek2'	mRNA	-0.340292	0.00689205
50912	'Exosc10'	mRNA	0.130252	0.0370932
50918	'Myadm'	mRNA	0.388263	3.71105e-09
50996	'Pdcd7'	mRNA	0.278387	0.00243874
51791	'Rgs14'	mRNA	-0.383167	3.60024e-05
51793	'Ddah2'	mRNA	0.600234	0.0473532
51796	'Srrm1'	mRNA	0.222731	0.00313094
51797	'Ctps'	mRNA	0.153887	0.0231011
51810	'Hnrnpu'	mRNA	0.19608	0.000301417
51813	'Ccnc'	mRNA	0.212884	0.0437149
51875	'Tmem141'	mRNA	-0.342912	0.0133715
52013	'R3hcc1l'	mRNA	0.218068	0.0270502
52014	'Nus1'	mRNA	0.181361	0.00903008
52040	'Ppp1r10'	mRNA	0.141305	0.0200753
52055	'Rab11fip5'	mRNA	-0.287032	0.000716985
52118	'Pvr'	mRNA	0.600679	2.46767e-13
52348	'Vps37a'	mRNA	0.370607	0.00909946
52398	'Septin11'	mRNA	0.235465	0.0175433
52469	'Coa3'	mRNA	-0.303011	0.0148497
52535	'Mettl17'	mRNA	-0.278168	0.0145897
52575	'Trmt10c'	mRNA	0.235104	0.0182939
52609	'Cbx7'	mRNA	-0.343569	0.0301887
52705	'Krr1'	mRNA	0.178085	0.0147436
52717	'Anapc16'	mRNA	-0.223315	0.0310942
52857	'Gramd1a'	mRNA	0.360104	1.18886e-07
53321	'Cntnap1'	mRNA	-0.302134	0.00124498
53334	'Gosr1'	mRNA	0.261552	0.00119041
53376	'Usp2'	mRNA	-0.638594	5.16094e-27
53415	'Htatip2'	mRNA	-0.305176	0.00334853
53416	'Stk39'	mRNA	-5.04776	0.00300471
53619	'Blcap'	mRNA	0.328202	2.32677e-05
53761	'Prrc2a'	mRNA	0.272193	1.31473e-07
53892	'Ppm1d'	mRNA	-0.27563	0.00328169
53902	'Rcan3'	mRNA	-0.299738	0.000173148
54126	'Arhgef7'	mRNA	0.670138	1.92908e-50
54199	'Ccrl2'	mRNA	1.91704	1.01395e-10
54214	'Golga4'	mRNA	0.269293	0.0297298
54216	'Pcdh7'	mRNA	0.446555	0.00114524
54218	'B3galt4'	mRNA	-0.417011	0.0244813
54354	'Rassf5'	mRNA	-0.250417	0.00453142
54383	'Phc2'	mRNA	0.350717	0.000118174
54384	'Mtmr7'	mRNA	1.54568	0.000259202
54394	'Crlf3'	mRNA	0.274289	0.00141721
54473	'Tollip'	mRNA	0.329992	6.64658e-06
544817	'Arhgap27'	mRNA	-0.32345	2.78323e-08
544922	'Zkscan4'	mRNA	-1.6457	0.000743284
544971	'Bdp1'	mRNA	0.571215	0.0178959
545554	'Ankrd34a'	mRNA	-0.86145	3.30437e-09
54598	'Calcrl'	mRNA	0.448474	0.0159043
54607	'Socs6'	mRNA	0.259073	0.00478762
54645	'Gripap1'	mRNA	0.385726	1.16938e-11
546611	'Klhl33'	mRNA	-1.02291	7.21233e-06
54667	'Atp8b2'	mRNA	0.210694	0.0249035
54710	'Hs3st3b1'	mRNA	0.985186	2.39231e-13
54711	'Plagl2'	mRNA	0.47827	1.73417e-05
55942	'Sertad1'	mRNA	0.836387	1.63993e-11
55947	'Dclre1a'	mRNA	-0.361132	0.000192638
55963	'Slc1a4'	mRNA	-0.792134	8.57352e-13
55989	'Nop58'	mRNA	0.15286	0.00493383
56045	'Samhd1'	mRNA	-0.192373	0.00123557
56150	'Mad2l1'	mRNA	-0.187236	0.0461917
56193	'Plek'	mRNA	0.461765	2.59845e-07
56200	'Ddx21'	mRNA	0.276418	0.00284582
56205	'Ensa'	mRNA	0.15983	0.00437084
56215	'Acin1'	mRNA	0.157807	0.0408157
56218	'Patz1'	mRNA	-0.46493	2.40431e-09
56226	'Espn'	mRNA	-3.54971	0.0067961
56258	'Hnrnph2'	mRNA	0.19362	0.00540481
56274	'Stk3'	mRNA	0.248033	0.0426558
56284	'Mrpl19'	mRNA	-0.214824	0.0396474
56298	'Atl2'	mRNA	0.257845	0.00237697
56323	'Dnajb5'	mRNA	0.446547	0.0154402
56332	'Amotl2'	mRNA	1.62619	8.67816e-09
56336	'B4galt5'	mRNA	0.454273	2.67886e-07
56338	'Txnip'	mRNA	-0.210834	0.000650926
56347	'Eif3c'	mRNA	0.104097	0.00524002
56353	'Rybp'	mRNA	0.501662	3.88901e-05
56376	'Pdlim5'	mRNA	0.443964	0.0105681
56392	'Shoc2'	mRNA	0.393387	0.0300127
56397	'Morf4l2'	mRNA	0.196235	6.1295e-06
56405	'Dusp14'	mRNA	-0.877728	0.0217593
56412	'Noa1'	mRNA	-0.212102	0.0118544
56445	'Dnaja2'	mRNA	0.260511	5.20477e-10
56454	'Aldh18a1'	mRNA	-0.14482	0.00296509
56468	'Socs5'	mRNA	0.670829	1.82896e-06
56480	'Tbk1'	mRNA	0.270932	0.0154402
56484	'Foxo3'	mRNA	-0.327657	0.00572311
56489	'Ikbke'	mRNA	0.832261	1.70734e-49
56527	'Mast1'	mRNA	-0.385449	0.0416087
56619	'Clec4e'	mRNA	1.05697	2.92663e-76
56696	'Gpr132'	mRNA	0.605649	5.82643e-05
56699	'Cdc42ep4'	mRNA	1.03692	4.57307e-50
56705	'Ranbp9'	mRNA	0.393369	0.000301684
56706	'Ccnl1'	mRNA	0.367435	2.34827e-10
56715	'Rabgef1'	mRNA	0.313084	0.00613578
56722	'Litaf'	mRNA	0.271105	5.92243e-10
56742	'Psrc1'	mRNA	-0.44078	3.32374e-06
56772	'Mllt11'	mRNA	0.198221	0.0147422
56791	'Ube2l6'	mRNA	-0.232539	0.0151994
56792	'Stap1'	mRNA	0.423178	3.91459e-26
56795	'Arl10'	mRNA	-0.216241	0.0246136
56809	'Gmeb1'	mRNA	0.313096	0.000337852
56857	'Slc37a2'	mRNA	-0.495442	4.23383e-16
57028	'Pdxp'	mRNA	-0.492412	0.000121065
57259	'Tob2'	mRNA	0.223684	0.0101209
57261	'Brd4'	mRNA	0.238428	5.71039e-05
57319	'Smpdl3a'	mRNA	-0.314818	0.0351415
57330	'Gigyf1'	mRNA	-0.292538	4.60462e-06
57751	'Rnf25'	mRNA	0.326983	0.0333021
57753	'Noc3l'	mRNA	0.2436	0.0075621
57778	'Fmnl1'	mRNA	0.23609	0.00464975
57783	'Tnip1'	mRNA	1.17331	7.46193e-39
57875	'Angptl4'	mRNA	-0.787911	1.27162e-05
57908	'Zfp318'	mRNA	0.429651	0.00640717
57913	'Pidd1'	mRNA	-0.398733	3.20799e-06
57915	'Tbc1d1'	mRNA	0.205548	0.0348025
58172	'Sertad2'	mRNA	0.650848	1.65725e-05
58235	'Nectin1'	mRNA	-0.219249	8.12146e-05
58244	'Stx6'	mRNA	0.241314	0.0198727
58245	'Gpr180'	mRNA	-0.237092	0.0421611
58250	'Chst11'	mRNA	0.494686	0.0388406
58521	'Eid1'	mRNA	-0.181433	0.000585891
58809	'Rnase4'	mRNA	-0.240044	0.00261868
58996	'Arhgap23'	mRNA	0.416375	0.00147877
59009	'Sh3rf1'	mRNA	0.358239	0.0394049
59014	'Rrs1'	mRNA	0.342589	9.40537e-07
59016	'Thap11'	mRNA	-0.469883	2.80151e-06
59031	'Chst12'	mRNA	-0.607694	2.23313e-08
59035	'Carm1'	mRNA	0.163174	0.000687258
59043	'Wsb2'	mRNA	0.172963	0.033443
59053	'Hgh1'	mRNA	-0.305696	0.00979567
59079	'Erbin'	mRNA	0.469907	0.0213637
59090	'Midn'	mRNA	0.376048	1.42372e-21
59290	'Gpa33'	mRNA	-4.90116	0.0379572
620419	'Zfp963'	mRNA	-0.64192	0.0360722
627049	'Zfp800'	mRNA	0.479638	0.0382573
630146	'Cd101'	mRNA	-0.607543	0.00225011
64143	'Ralb'	mRNA	0.189028	0.0194936
64209	'Herpud1'	mRNA	0.615193	8.57895e-33
64340	'Dhx38'	mRNA	0.170821	0.0176206
64450	'Gpr85'	mRNA	-0.564122	0.037017
64945	'Cldn12'	mRNA	0.443923	0.0352314
65107	'Lrp10'	mRNA	0.283125	0.000690591
65112	'Pmepa1'	mRNA	0.280714	0.000643004
65113	'Ndfip1'	mRNA	-0.146297	0.0341817
65221	'Slc15a3'	mRNA	0.666535	3.67825e-25
65247	'Asb1'	mRNA	0.55973	4.94204e-06
654824	'Ankrd37'	mRNA	-0.967356	4.70429e-14
65964	'Map3k20'	mRNA	0.220428	0.0162656
65970	'Lima1'	mRNA	0.855473	4.84494e-18
65972	'Ifi30'	mRNA	-0.244615	0.034942
66046	'Ndufb5'	mRNA	-0.276322	0.0251873
66078	'Tsen34'	mRNA	-0.289963	0.0240784
66083	'Setd6'	mRNA	-0.227931	0.0427891
66084	'Rmnd1'	mRNA	-0.362708	0.00189601
66089	'Rmnd5b'	mRNA	-0.242873	0.0354974
66090	'Ypel3'	mRNA	-0.597309	0.00437084
66102	'Cxcl16'	mRNA	0.218439	0.0300126
66111	'Tmed3'	mRNA	-0.232559	0.0146448
66143	'Eef1e1'	mRNA	0.268357	4.46586e-06
66167	'Tma7'	mRNA	-0.231942	0.0134539
66170	'Chchd5'	mRNA	-0.368745	0.00268007
66191	'Ier3ip1'	mRNA	-0.190247	0.0474584
66196	'Myo19'	mRNA	0.235878	0.00115401
66208	'Nenf'	mRNA	-0.315928	0.0474283
66209	'Inip'	mRNA	-0.293476	7.43698e-06
66212	'Sec61b'	mRNA	-0.295627	0.0127496
66213	'Med7'	mRNA	0.3595	0.000106052
66229	'Rpl7l1'	mRNA	0.133641	0.0293421
66256	'Ssr2'	mRNA	-0.189356	0.0303135
66278	'Smim20'	mRNA	-0.314337	0.0401672
66279	'Tmem218'	mRNA	-0.534228	0.000671945
66300	'Inafm1'	mRNA	-0.600635	0.0200775
66306	'Fam53c'	mRNA	0.401962	2.14525e-05
66329	'Susd3'	mRNA	-0.437553	9.52586e-05
66349	'Dmac2'	mRNA	-0.21491	0.0473589
66352	'Blzf1'	mRNA	0.314449	0.00104003
66375	'Dhrs7'	mRNA	-0.287181	0.0280937
66405	'Mcts2'	mRNA	0.674983	0.000955637
66406	'Sac3d1'	mRNA	-0.33711	0.0294523
66409	'Rsl1d1'	mRNA	0.129638	0.0333666
66431	'Oxld1'	mRNA	-0.535087	0.0427891
66496	'Ppdpf'	mRNA	-0.342043	0.0187201
66500	'Slc30a7'	mRNA	0.193453	0.00484333
66511	'Chtop'	mRNA	0.118877	0.0424719
66531	'Cmc2'	mRNA	-0.279342	0.0388406
665378	'Gm7609'	mRNA	-0.882984	0.00634651
66566	'Ntpcr'	mRNA	-0.367575	0.0330915
66569	'Gdpd1'	mRNA	0.471753	0.0166821
66580	'Esf1'	mRNA	0.412249	2.02158e-07
66610	'Abi3'	mRNA	-0.561347	1.00739e-05
66612	'Ormdl3'	mRNA	-0.346853	0.00648616
66616	'Snx9'	mRNA	0.128198	0.0230018
66622	'Ubr7'	mRNA	-0.173219	0.0309021
666311	'Zscan25'	mRNA	0.212478	0.029854
66664	'Tmem41a'	mRNA	-0.467501	0.00738909
66665	'Msantd3'	mRNA	0.577512	0.00313094
66674	'Spryd7'	mRNA	0.466945	3.06638e-11
66680	'Oser1'	mRNA	-0.240482	0.0116178
667281	'H60b'	mRNA	0.613023	0.0419067
66812	'Ppcdc'	mRNA	-0.195303	0.046629
66826	'Taz'	mRNA	-0.244787	0.0316316
66830	'Nacc1'	mRNA	0.127859	0.0257934
66875	'Swt1'	mRNA	0.538925	9.87647e-05
66878	'Riok3'	mRNA	0.217482	0.00461862
66881	'Pcyox1'	mRNA	-0.338138	0.00652204
66884	'Appbp2'	mRNA	0.356288	0.0247048
668940	'Myh7b'	mRNA	-0.353125	0.0345715
66899	'Fip1l1'	mRNA	0.239753	0.000250301
66911	'Nudt16l1'	mRNA	-0.295205	0.0174187
66917	'Chordc1'	mRNA	0.307565	0.000573047
66921	'Prpf38b'	mRNA	0.241947	0.0243857
66939	'Aagab'	mRNA	-0.295396	1.62305e-05
66950	'Pacc1'	mRNA	-0.230453	0.0187859
66953	'Cdca7'	mRNA	-0.257829	0.000346612
66958	'Tmx2'	mRNA	-0.32096	8.40568e-07
66985	'Rassf7'	mRNA	-0.902198	7.31832e-08
67010	'Rbm7'	mRNA	0.248376	0.0342094
67016	'Tbc1d2b'	mRNA	-0.373807	0.000299953
67039	'Rbm25'	mRNA	0.156648	0.0230308
67045	'Riok2'	mRNA	0.361663	0.0012074
67048	'Vma21'	mRNA	0.223054	0.000302746
670558	'H60c'	mRNA	0.892479	0.0420063
67063	'Pgap4'	mRNA	-0.50975	0.000241239
67065	'Polr3d'	mRNA	0.615128	2.85791e-17
67111	'Naaa'	mRNA	-0.293731	0.000168843
67141	'Fbxo5'	mRNA	-0.2633	0.00174336
67154	'Mtdh'	mRNA	0.236738	0.0461917
67158	'Sft2d3'	mRNA	-0.334009	0.0341817
67168	'Lpar6'	mRNA	-0.752582	3.89158e-12
67184	'Ndufa13'	mRNA	-0.286102	0.0450048
67201	'Glod4'	mRNA	-0.206557	0.00914526
67203	'Nde1'	mRNA	-0.144723	0.00700922
67213	'Cmtm6'	mRNA	0.227849	0.00772153
67217	'L3hypdh'	mRNA	-0.386116	0.0439768
67220	'Plekho1'	mRNA	-0.39753	0.000965657
67222	'Srfbp1'	mRNA	0.303402	0.000319996
67228	'Dph7'	mRNA	-0.315233	0.00891499
67235	'Zkscan14'	mRNA	-0.774505	1.99047e-05
67245	'Peli1'	mRNA	0.702778	7.69127e-05
67246	'Resf1'	mRNA	0.469726	0.000367793
67263	'Zswim6'	mRNA	0.657025	0.00187447
67311	'Nanp'	mRNA	-0.377468	0.0075358
67338	'Rffl'	mRNA	0.85038	3.6785e-10
67345	'Herc4'	mRNA	0.233072	0.0291475
67379	'Dedd2'	mRNA	-0.430368	0.00100436
67398	'Srpr'	mRNA	0.199882	1.52183e-05
67399	'Pdlim7'	mRNA	0.350754	6.24254e-05
67414	'Mfn1'	mRNA	0.208798	0.0223962
67442	'Retsat'	mRNA	-0.19941	0.00259661
67465	'Sf3a1'	mRNA	0.156179	0.0285326
67469	'Abhd5'	mRNA	0.265381	0.000286557
67475	'Ero1b'	mRNA	0.221171	0.0478057
67477	'Abhd15'	mRNA	-0.618656	0.0213637
67484	'Eepd1'	mRNA	-0.291625	0.000124843
67493	'Mettl16'	mRNA	0.192279	0.0143055
67509	'Saysd1'	mRNA	-0.353397	0.0386962
67588	'Rnf41'	mRNA	0.245603	0.00387213
67603	'Dusp6'	mRNA	0.946501	2.5896e-24
67610	'Rspry1'	mRNA	0.322361	0.00110274
67725	'Nudt13'	mRNA	-0.380372	0.0164677
67739	'Slc48a1'	mRNA	-0.186279	0.048973
67742	'Samsn1'	mRNA	0.664828	5.50568e-08
67769	'Gpatch2'	mRNA	0.314802	0.00803215
67846	'Tmem39a'	mRNA	0.297933	5.03198e-06
67873	'Mri1'	mRNA	-0.302657	0.000654444
67876	'Coq10b'	mRNA	0.674671	5.00265e-10
67889	'Rbm18'	mRNA	0.209334	0.0490063
67893	'Tmem86a'	mRNA	-1.06019	2.40327e-06
67920	'Mak16'	mRNA	0.337559	1.33687e-09
67921	'Ube2f'	mRNA	0.277898	0.00786098
67938	'Myl12b'	mRNA	-0.179493	0.0203405
67948	'Fbxo28'	mRNA	0.247969	0.00161365
67951	'Tubb6'	mRNA	0.186087	0.0208277
67972	'Atp2b1'	mRNA	0.337987	0.0490176
67973	'Mphosph10'	mRNA	0.157701	0.0101949
67996	'Srsf6'	mRNA	0.119451	0.0344756
68017	'Mrm2'	mRNA	-0.551588	0.0419167
68050	'Akirin1'	mRNA	0.390327	0.000151118
68051	'Nutf2'	mRNA	-0.183012	0.0363769
68067	'Mrnip'	mRNA	-0.529619	0.00837404
68112	'Entr1'	mRNA	0.23636	0.00222361
68114	'Pwwp3a'	mRNA	-0.494494	1.9843e-09
68142	'Ino80'	mRNA	0.221077	0.0487256
68146	'Arl13b'	mRNA	0.364858	0.0194936
68152	'Fam133b'	mRNA	0.587229	2.58414e-25
68177	'Ebpl'	mRNA	-0.275189	0.0490063
68194	'Ndufb4'	mRNA	-0.206619	0.0207033
68229	'Spindoc'	mRNA	0.302401	0.0127328
68262	'Agpat4'	mRNA	0.735849	2.37254e-11
68277	'2310057M21Rik'	mRNA	0.371977	0.0166099
68279	'Mcoln2'	mRNA	0.417099	0.000483852
68304	'Poglut3'	mRNA	-0.209789	0.0181237
68332	'Sdhaf1'	mRNA	-0.290626	0.0379106
68366	'Tmem129'	mRNA	-0.318509	0.000592758
68385	'Tlcd1'	mRNA	-0.495222	0.0101209
68421	'Lmbrd1'	mRNA	0.245296	0.0175433
68427	'Slc39a13'	mRNA	0.158696	0.0441967
68507	'Ppfia4'	mRNA	-0.539584	3.5573e-07
68515	'Myadml2'	mRNA	-1.10939	0.00786834
68524	'Wipf2'	mRNA	0.463078	1.87214e-06
68526	'Gpr155'	mRNA	-0.903522	9.93338e-07
68533	'Mphosph6'	mRNA	0.248746	0.00188738
68552	'Smim14'	mRNA	-0.23956	0.0158723
68564	'Nufip2'	mRNA	0.364242	0.0275854
68614	'Letmd1'	mRNA	-0.251147	0.0331309
68636	'Fahd1'	mRNA	-0.367843	0.0193308
68682	'Slc44a2'	mRNA	-0.139688	0.0124448
68691	'Kansl1l'	mRNA	0.34371	0.0222495
68718	'Rnf166'	mRNA	-0.320848	0.00554706
68721	'1110032A03Rik'	mRNA	-0.451449	0.0490063
68731	'Rbfa'	mRNA	-0.324205	0.0143584
68732	'Carmil1'	mRNA	0.574828	0.0394342
68758	'Abhd11'	mRNA	-0.286785	0.00319612
68767	'Washc1'	mRNA	-0.236866	0.0390467
68794	'Flnc'	mRNA	0.469645	2.45818e-05
68837	'Foxk2'	mRNA	0.335593	0.000391618
68839	'Ankrd46'	mRNA	-0.261316	0.0486961
68842	'Tulp4'	mRNA	0.432541	0.0312886
68876	'Atp23'	mRNA	-0.3111	0.0189713
68877	'Maf1'	mRNA	-0.205517	0.0282541
68926	'Ubap2'	mRNA	0.149046	0.000828163
68927	'Ptcd2'	mRNA	-0.239778	0.0193902
68968	'Cdan1'	mRNA	-0.262517	0.00459555
68972	'Tatdn3'	mRNA	-0.593239	0.0114823
68977	'Haghl'	mRNA	-0.373756	0.0395143
68979	'Nol11'	mRNA	0.15027	0.0286923
69053	'1810013L24Rik'	mRNA	0.356295	1.92665e-05
69065	'Chac1'	mRNA	0.591178	6.67177e-05
69069	'Tmem273'	mRNA	-0.376227	0.00644081
69076	'Triap1'	mRNA	-0.348125	0.0105354
69082	'Zc3h15'	mRNA	0.202686	0.00147244
69101	'Ydjc'	mRNA	-0.26284	0.0482875
69106	'Stoml1'	mRNA	-0.533307	0.00465424
69116	'Ubr4'	mRNA	0.274635	0.00248918
69131	'Cdk12'	mRNA	0.365305	0.0276194
69168	'Bola1'	mRNA	-0.347203	0.0238835
69181	'Dyrk2'	mRNA	0.387935	0.00601364
69232	'Qrich1'	mRNA	0.20439	0.00195248
69234	'Zfp688'	mRNA	-0.546506	0.00799483
69237	'Gtpbp4'	mRNA	0.403863	3.72003e-12
69259	'Kctd5'	mRNA	0.181783	0.0184765
69276	'Sec62'	mRNA	0.168519	0.00225451
69544	'Wdr5b'	mRNA	-0.503859	0.0208277
69568	'Vkorc1l1'	mRNA	0.220846	0.00433113
69573	'Hilpda'	mRNA	0.30388	0.0490938
69577	'Fastkd3'	mRNA	0.319701	0.000202286
69587	'Pcgf3'	mRNA	0.494278	0.000170553
69596	'Ap5s1'	mRNA	-0.549188	9.97449e-06
69662	'2310061I04Rik'	mRNA	-0.334782	0.000791777
69710	'Arap1'	mRNA	0.199559	0.00041474
69724	'Rnaseh2a'	mRNA	-0.234423	0.0434204
69742	'Tm2d2'	mRNA	-0.264108	0.00449708
69773	'Timm29'	mRNA	-0.245944	0.00142585
69863	'Ttc39b'	mRNA	0.327137	0.042694
69870	'Polr3gl'	mRNA	-0.199401	0.042888
69876	'Thap3'	mRNA	-0.46853	0.0355888
69885	'Aunip'	mRNA	-0.316898	0.0457148
69890	'Zfp219'	mRNA	-0.435683	5.0238e-07
69900	'Mfsd11'	mRNA	-0.40399	3.30471e-05
69961	'Rpp25l'	mRNA	-0.419384	0.0463784
70012	'Cep85'	mRNA	0.19685	0.0161706
70047	'Trnt1'	mRNA	0.203399	0.0371754
70083	'Metrn'	mRNA	-0.362262	0.00719525
70097	'Sash1'	mRNA	0.817546	6.70986e-07
70152	'Mettl7a1'	mRNA	-0.511116	0.0161639
70155	'Ogfrl1'	mRNA	-0.281795	0.00307927
70178	'Abhd17c'	mRNA	0.196316	0.0384981
70186	'Fam162a'	mRNA	-0.269285	0.0393457
70296	'Tbc1d13'	mRNA	-0.273123	0.00269376
70350	'Basp1'	mRNA	0.284929	0.000890283
70351	'Ppp4r1'	mRNA	0.239654	3.44521e-06
70382	'Kctd2'	mRNA	-0.384704	0.00719525
70497	'Arhgap17'	mRNA	-0.348161	4.11626e-05
70508	'Bbx'	mRNA	0.385426	0.0312771
70510	'Rnf167'	mRNA	-0.264689	0.0316316
70511	'Eef2kmt'	mRNA	-0.219897	0.0369968
70544	'Tmem242'	mRNA	-0.274011	0.00313852
70556	'Slc25a33'	mRNA	0.315485	0.0185001
70572	'Ipo5'	mRNA	0.162362	0.0030353
70579	'Zc3h11a'	mRNA	0.386277	5.97852e-05
70584	'Pak4'	mRNA	0.398033	1.42515e-06
70604	'Dnajb14'	mRNA	-0.355305	0.00638276
70611	'Fbxo33'	mRNA	0.44653	0.0007172
70646	'Naa30'	mRNA	0.363858	0.00440735
70661	'Sik3'	mRNA	0.266265	0.000634416
70681	'Abraxas1'	mRNA	-0.272194	0.0359114
70686	'Dusp16'	mRNA	1.05432	1.57131e-18
70807	'Arrdc2'	mRNA	-0.4754	0.0100828
70827	'Trak2'	mRNA	0.375464	0.0181685
70834	'Spag9'	mRNA	0.505398	0.00676949
71148	'Mier1'	mRNA	0.490282	0.00154198
71198	'Otud1'	mRNA	-0.85864	0.00192451
71268	'Lrrfip2'	mRNA	0.277444	0.00110519
71323	'Rassf8'	mRNA	0.635125	8.04541e-05
71340	'Riok1'	mRNA	0.200289	0.03858
71436	'Flrt3'	mRNA	3.35581	0.00102725
71446	'Get1'	mRNA	-0.310067	0.00696819
71449	'Eef1aknmt'	mRNA	-0.222995	0.00374377
71472	'Usp19'	mRNA	0.129341	0.0198995
71514	'Sfpq'	mRNA	0.203684	0.0148497
71520	'Grap'	mRNA	0.320622	0.000188302
71532	'Fam217b'	mRNA	-0.474008	0.0206012
71602	'Myo1e'	mRNA	0.197262	3.30471e-05
71667	'Tmem248'	mRNA	0.248078	4.55482e-05
71684	'Rbm43'	mRNA	-0.334708	0.00284582
71704	'Arhgef3'	mRNA	0.484393	0.00800156
71721	'Fam13c'	mRNA	-0.502456	2.47701e-09
71743	'Coasy'	mRNA	-0.217062	0.0449495
71750	'R3hdm2'	mRNA	0.218287	0.000353177
71753	'Tmprss6'	mRNA	-5.4791	0.0123154
71764	'C2cd2l'	mRNA	0.166283	0.0295132
71770	'Ap2b1'	mRNA	0.143681	0.042888
71817	'Tmem50a'	mRNA	-0.238404	0.00233665
71819	'Kif23'	mRNA	0.174806	0.000138973
71834	'Zbtb43'	mRNA	0.315172	0.0497177
71839	'Osgin1'	mRNA	-0.432521	0.0396474
71902	'Cand1'	mRNA	0.197803	0.0360722
71904	'Paqr7'	mRNA	-0.487477	3.02832e-06
71914	'Antxr2'	mRNA	0.276008	0.0213766
71952	'Riox1'	mRNA	-0.255411	1.2383e-05
71955	'Ist1'	mRNA	0.13972	0.0472113
71963	'Cdca4'	mRNA	0.167997	0.0056515
71978	'Ppp2r2a'	mRNA	0.293249	1.04537e-07
71986	'Ddx28'	mRNA	0.217543	0.0389666
72007	'Fndc3b'	mRNA	0.40436	0.0264443
72008	'Zfyve19'	mRNA	-0.353093	0.00216271
72016	'Tedc2'	mRNA	-0.403537	0.000970274
72065	'Rap2c'	mRNA	0.376726	0.000739913
72098	'Tmem68'	mRNA	0.310801	0.0276936
72106	'Jmjd8'	mRNA	-0.334356	0.0076908
72114	'Zbed3'	mRNA	-0.252701	0.000430993
72136	'Chst14'	mRNA	-0.493776	6.61033e-06
72155	'Cenpn'	mRNA	-0.183967	0.0465447
72170	'Chchd4'	mRNA	0.227252	0.0150422
72199	'Mms19'	mRNA	-0.16985	0.00616879
72287	'Plekhf1'	mRNA	0.521312	0.0120916
72325	'Vps9d1'	mRNA	-0.284299	0.00300471
72344	'Usp36'	mRNA	0.165869	0.000599132
72392	'Tmem175'	mRNA	-0.340986	0.0013499
72399	'Brap'	mRNA	0.17364	0.0487122
72472	'Slc16a10'	mRNA	0.378577	1.85355e-07
72477	'Tmem87b'	mRNA	0.271409	0.038316
72504	'Taf4b'	mRNA	0.421236	0.0116178
72515	'Wdr43'	mRNA	0.3269	1.34269e-07
72590	'Ppme1'	mRNA	0.235383	0.00141721
72611	'Zfp655'	mRNA	0.378441	0.00937912
72612	'Hpf1'	mRNA	-0.229714	0.00395646
72656	'Ints8'	mRNA	0.239752	0.0143264
72657	'Selenoh'	mRNA	-0.233977	0.0290529
72691	'Calhm2'	mRNA	-0.685975	3.15715e-17
72805	'Zfp839'	mRNA	-0.448851	0.00131821
72843	'Prdm4'	mRNA	0.351154	0.0104607
73068	'Fut11'	mRNA	-0.299022	0.00501897
73158	'Larp1'	mRNA	0.219061	0.00028255
73178	'Wasl'	mRNA	0.30508	0.0435541
73274	'Gpbp1'	mRNA	0.285647	0.0014182
73327	'Pradc1'	mRNA	-0.407412	0.0207033
73338	'Itpripl1'	mRNA	0.614589	5.03597e-23
73379	'Dcbld2'	mRNA	1.01119	8.7562e-27
73473	'Iws1'	mRNA	0.286934	0.00699322
73680	'Zbtb8a'	mRNA	-0.526168	0.0049248
73690	'Glipr1'	mRNA	0.1797	0.0289269
73728	'Psd'	mRNA	0.629824	0.000136384
73739	'Cby1'	mRNA	-0.266742	0.0138621
73747	'Shld1'	mRNA	-0.676706	0.0237972
73754	'Thap1'	mRNA	0.339455	0.00662459
73822	'Mfsd12'	mRNA	-0.26973	8.57715e-07
73826	'Poldip3'	mRNA	0.186074	0.00227305
73828	'Dcaf4'	mRNA	-0.331258	0.0127496
74030	'Rin2'	mRNA	-0.372679	5.26134e-06
74039	'Nfam1'	mRNA	-0.197348	2.00589e-05
74041	'Ddias'	mRNA	0.343662	0.0153051
74043	'Pex26'	mRNA	-0.715042	1.87382e-07
74048	'Vsir'	mRNA	-0.40877	1.07654e-10
74104	'Abcb6'	mRNA	-0.231732	0.019077
74112	'Usp16'	mRNA	0.430281	9.88888e-07
74117	'Actr3'	mRNA	0.197865	7.24763e-05
74120	'Zfp263'	mRNA	0.535801	8.50454e-11
74122	'Tmem43'	mRNA	-0.171437	0.0175103
74126	'Syvn1'	mRNA	0.237517	7.33467e-05
74132	'Rnf6'	mRNA	0.288065	0.00594349
74133	'Smg8'	mRNA	0.318833	0.000768045
74136	'Sec14l1'	mRNA	-0.17886	0.00449598
74137	'Nuak2'	mRNA	-0.34829	0.000654444
74155	'Errfi1'	mRNA	2.33257	2.60869e-77
74164	'Nfx1'	mRNA	0.154834	0.0348601
74178	'Stk40'	mRNA	0.944963	7.95977e-52
74206	'Sipa1l3'	mRNA	0.211711	0.00339291
74211	'1700017B05Rik'	mRNA	-0.159541	0.000483852
74213	'Rbm26'	mRNA	0.321069	0.037426
74251	'Ankrd9'	mRNA	-0.738719	0.00211572
74253	'Klrg2'	mRNA	-0.35303	3.86766e-05
74277	'Chic2'	mRNA	0.443951	7.66034e-05
74287	'Kcmf1'	mRNA	0.256208	2.30743e-05
74334	'Ranbp10'	mRNA	0.205689	0.0385368
74343	'Crtc2'	mRNA	0.395546	4.70857e-09
74360	'Cep57'	mRNA	-0.195784	0.0210434
74399	'Duxf3'	mRNA	-2.96058	0.0147337
74427	'Eaf1'	mRNA	0.533456	1.61631e-07
74440	'Cmip'	mRNA	0.160164	0.0137403
74453	'Cfap53'	mRNA	1.07448	9.94969e-18
74493	'Tnks2'	mRNA	0.402028	0.00979726
74498	'Gorasp1'	mRNA	-0.332369	0.00010193
74528	'Mgme1'	mRNA	-0.258583	0.0153584
74551	'Pck2'	mRNA	-0.463999	2.125e-09
74614	'Ocstamp'	mRNA	1.02284	6.75279e-07
74637	'Shpk'	mRNA	-0.826072	0.00104397
74645	'Tent5c'	mRNA	1.30226	0.0478057
74653	'Pomk'	mRNA	-0.297499	0.00216271
74732	'Stx11'	mRNA	1.37637	3.02575e-14
74735	'Trim14'	mRNA	-0.185683	0.0240784
74747	'Ddit4'	mRNA	-0.445281	0.0116996
74760	'Rab3il1'	mRNA	-0.356989	9.91723e-09
74764	'Klc4'	mRNA	-0.332859	0.00371025
74772	'Atp13a2'	mRNA	-0.206528	0.00268018
74841	'Usp38'	mRNA	0.291381	0.0308693
74901	'Kbtbd11'	mRNA	-0.728457	2.55727e-23
74919	'Slc35f6'	mRNA	-0.247659	0.00125098
75089	'Uhrf1bp1l'	mRNA	0.289225	0.020559
75137	'Rprd2'	mRNA	0.231546	0.0295132
75202	'Spaca6'	mRNA	1.09195	1.47601e-08
75234	'Rnf19b'	mRNA	1.22334	1.64514e-60
75292	'Prkd3'	mRNA	0.386157	4.87375e-07
75296	'Cep43'	mRNA	0.361088	0.000188302
75580	'Zbtb4'	mRNA	-0.547282	1.96039e-05
75646	'Rai14'	mRNA	0.237879	0.0427891
75678	'Ippk'	mRNA	0.380497	8.33675e-05
75686	'Nudt16'	mRNA	-0.327023	0.0462132
75687	'Ripor1'	mRNA	-0.253754	0.00478762
75717	'Cul5'	mRNA	0.255158	0.0147337
75764	'Slx1b'	mRNA	-0.741362	2.84352e-05
75766	'Dcstamp'	mRNA	0.681099	5.22478e-20
75767	'Rab11fip1'	mRNA	0.838486	9.04453e-23
75796	'Cdyl2'	mRNA	0.421917	0.00017688
75826	'Senp2'	mRNA	0.206046	0.0271047
75869	'Arl5b'	mRNA	1.22114	2.06011e-17
75901	'Dcp1a'	mRNA	0.340703	0.00421394
75909	'Vmp1'	mRNA	0.291392	0.000132789
75956	'Srrm2'	mRNA	0.194825	0.0232656
76014	'Zc3h18'	mRNA	0.190105	0.000815481
76080	'Ttpal'	mRNA	0.281116	2.29333e-07
76089	'Rapgef2'	mRNA	0.924405	1.09393e-10
76108	'Rap2a'	mRNA	-0.342608	0.00264787
76137	'Mcur1'	mRNA	0.263693	0.039821
76179	'Usp31'	mRNA	0.453337	0.0180365
76192	'Abhd12'	mRNA	-0.172226	0.0224039
76252	'Atp6v0e2'	mRNA	-0.254364	0.00208144
76281	'Tax1bp3'	mRNA	-0.240983	0.0135442
76448	'Ppp1r18'	mRNA	0.383372	4.30815e-14
76454	'Fbxo31'	mRNA	-0.580365	1.0549e-06
76479	'Smndc1'	mRNA	0.328615	3.86766e-05
76498	'Paqr4'	mRNA	-0.335279	0.00129818
76539	'Fam204a'	mRNA	0.26626	0.0200135
76568	'Ift46'	mRNA	-0.248546	0.0261119
76577	'Faf2'	mRNA	0.210876	0.00374794
76608	'Hectd3'	mRNA	-0.186652	0.0270502
76645	'Pkd1l2'	mRNA	0.329415	0.012141
76650	'Srxn1'	mRNA	0.264756	8.06261e-05
76681	'Trim12a'	mRNA	1.09366	2.4449e-09
76895	'Bicd2'	mRNA	0.349457	0.000171162
76901	'Jade2'	mRNA	0.577605	3.87055e-11
76969	'Chst1'	mRNA	-0.307208	0.0149513
77048	'Cep83'	mRNA	0.234968	0.0030353
77097	'Tanc2'	mRNA	0.474578	0.0316413
77106	'Tmem181a'	mRNA	0.147458	0.0173926
77264	'Zfp142'	mRNA	0.293518	2.22778e-05
77318	'Ankrd55'	mRNA	-0.674021	2.10379e-05
77591	'Ddx10'	mRNA	0.17005	0.0230296
77805	'Esco1'	mRNA	0.379849	0.00856853
77938	'Fam53b'	mRNA	-0.461745	5.86759e-09
78244	'Dnajc21'	mRNA	0.305673	2.58534e-05
78246	'Phf23'	mRNA	0.201259	0.0311963
78286	'Nav2'	mRNA	0.316517	0.00959288
78317	'Ccdc88b'	mRNA	0.274592	0.000163675
78506	'Micu3'	mRNA	0.448244	0.0230308
78581	'Utp23'	mRNA	0.305845	0.0165974
78757	'Rictor'	mRNA	0.488795	0.0420063
78779	'Spata2l'	mRNA	-0.836229	2.8542e-05
78783	'Brpf1'	mRNA	0.325188	7.86024e-09
78816	'Gmip'	mRNA	0.1687	0.000101003
78833	'Gins3'	mRNA	-0.57836	2.90766e-10
78887	'Sfi1'	mRNA	-0.342461	7.18483e-07
78889	'Wsb1'	mRNA	0.516151	1.05135e-08
78912	'Sp2'	mRNA	0.371763	1.6913e-05
78937	'Avl9'	mRNA	0.394226	0.0420063
79362	'Bhlhe41'	mRNA	-0.645877	3.14813e-26
79456	'Recql4'	mRNA	-0.279537	0.00147877
80280	'Cdk5rap3'	mRNA	-0.269923	0.0216993
80287	'Apobec3'	mRNA	-0.205862	0.0308559
80289	'Lysmd3'	mRNA	0.614412	0.00644288
80290	'Gpr146'	mRNA	-0.405319	0.000251392
80294	'Pofut2'	mRNA	0.319752	0.000664249
80744	'Cwc22'	mRNA	0.196358	0.0115855
80859	'Nfkbiz'	mRNA	3.51855	2.19625e-198
80880	'Kank3'	mRNA	-0.547616	0.00351233
80886	'Senp3'	mRNA	0.172203	0.00115801
80889	'Tlnrd1'	mRNA	0.40278	9.6749e-07
80910	'Gpr84'	mRNA	1.77927	4.0114e-227
80911	'Acox3'	mRNA	-0.327239	5.60432e-05
80987	'Nckipsd'	mRNA	-0.341361	0.000651881
81000	'Rad54l2'	mRNA	0.469775	0.0116973
81018	'Rnf114'	mRNA	0.185044	0.00466517
81535	'Sgpp1'	mRNA	-0.257647	0.0333021
81703	'Jdp2'	mRNA	0.319931	0.00133638
83383	'Tfap4'	mRNA	-0.774614	1.71889e-19
83410	'Cstf2t'	mRNA	0.277364	0.0327581
83431	'Ndel1'	mRNA	0.550035	6.93351e-20
83433	'Trem2'	mRNA	-0.296274	0.0277378
83436	'Plekha2'	mRNA	-0.193013	0.00437169
83674	'Cnnm1'	mRNA	-0.797661	0.00587194
83796	'Smarcd2'	mRNA	-0.15382	0.0205406
83921	'Cemip2'	mRNA	0.559915	0.0358741
93687	'Csnk1a1'	mRNA	0.205211	0.0387356
93691	'Klf7'	mRNA	0.871484	5.1761e-14
93692	'Glrx'	mRNA	0.416343	2.23017e-07
93736	'Aff4'	mRNA	0.544719	0.00941684
93790	'Nipa2'	mRNA	0.224871	0.0262076
93871	'Brwd1'	mRNA	0.44308	0.0030353
94112	'Med15'	mRNA	0.126335	0.00881711
94180	'Acsbg1'	mRNA	0.368001	0.0021735
94186	'Strn3'	mRNA	0.461909	0.00126124
94192	'C1galt1'	mRNA	0.675161	0.0120215
94218	'Cnnm3'	mRNA	-0.409676	1.38598e-05
94246	'Arid4b'	mRNA	0.419544	0.0181782
94279	'Sfxn2'	mRNA	-0.251895	0.049365
96957	'Tmem62'	mRNA	0.350089	0.0351415
97031	'Tprn'	mRNA	-0.262835	0.00782282
97064	'Wwtr1'	mRNA	-3.46762	0.0402658
97112	'Nmd3'	mRNA	0.2849	4.41146e-06
97287	'Mtmr14'	mRNA	0.448792	9.19982e-16
97387	'Strn4'	mRNA	0.145057	0.0179611
97761	'Sgsm2'	mRNA	-0.281635	0.0264443
97820	'4833439L19Rik'	mRNA	0.263174	6.37145e-07
98170	'Tmem132a'	mRNA	0.410427	0.00170164
98238	'Lrrc59'	mRNA	0.120257	0.0445029
98267	'Stk17b'	mRNA	0.349016	0.0402666
98732	'Rab3gap2'	mRNA	0.14504	0.042694
98758	'Hnrnpf'	mRNA	0.133924	0.0327037
99237	'Tm9sf4'	mRNA	0.161896	0.0249217
99382	'Abtb2'	mRNA	0.569582	0.00912507
99480	'Dnttip2'	mRNA	0.24846	0.000125539
99512	'Wdr47'	mRNA	0.407011	0.0016415
99929	'Tiparp'	mRNA	0.391366	0.00153244

## Sheet: DEGs of PBD114LPS_LPS
Gene ID	Gene Symbol	Type	log2 (PBD114LPS / LPS)	Qvalue (PBD114LPS / LPS)
102857	'Slc6a8'	mRNA	0.372509	0.0115648
107526	'Gimap4'	mRNA	-5.26096	0.0100667
12481	'Cd2'	mRNA	-5.92549	0.000480358
12504	'Cd4'	mRNA	-4.15728	0.0143406
12700	'Cish'	mRNA	-0.264194	0.0101625
12842	'Col1a1'	mRNA	-6.22363	2.31689e-05
12846	'Comt'	mRNA	0.384182	0.0473574
12981	'Csf2'	mRNA	-0.482585	0.00241721
13653	'Egr1'	mRNA	-0.290402	0.0406942
14268	'Fn1'	mRNA	-2.64899	0.0081655
15042	'H2-T24'	mRNA	-0.33284	0.0446253
15061	'Ifi44l'	mRNA	-0.581649	0.0314655
15186	'Hdc'	mRNA	-0.367529	0.00981464
15945	'Cxcl10'	mRNA	-0.315068	1.13853e-05
15957	'Ifit1'	mRNA	-0.597688	4.28494e-05
16176	'Il1b'	mRNA	-0.351059	6.72988e-07
16184	'Il2ra'	mRNA	-3.42869	2.86839e-09
16185	'Il2rb'	mRNA	-6.40329	3.82578e-05
16365	'Acod1'	mRNA	-0.228611	0.000665555
16835	'Ldlr'	mRNA	0.212732	0.0116988
17988	'Ndrg1'	mRNA	0.329149	4.42947e-05
18792	'Plau'	mRNA	0.32097	0.000665555
18810	'Plec'	mRNA	0.23217	0.00915526
18854	'Pml'	mRNA	-0.294018	0.0406942
20230	'Satb1'	mRNA	-5.95827	0.000665555
20299	'Ccl22'	mRNA	-0.325176	0.0120901
20302	'Ccl3'	mRNA	-0.29807	0.00661151
20310	'Cxcl2'	mRNA	-0.322103	0.00546031
20667	'Sox12'	mRNA	3.40198	0.00251375
20846	'Stat1'	mRNA	-0.347119	0.033972
21664	'Phlda1'	mRNA	-0.300425	0.021363
21838	'Thy1'	mRNA	-7.53128	2.36083e-08
223881	'Rnd1'	mRNA	-0.411857	0.000665555
230073	'Ddx58'	mRNA	-0.42441	3.10311e-05
232201	'Arhgap25'	mRNA	0.304942	0.0259245
24110	'Usp18'	mRNA	-0.40783	0.0034158
243085	'Ugt2b35'	mRNA	-3.57865	0.00208079
246727	'Oas3'	mRNA	-0.266588	0.0119026
54126	'Arhgef7'	mRNA	0.181232	0.0446253
54720	'Rcan1'	mRNA	-0.244324	0.000665555
56226	'Espn'	mRNA	-4.92814	0.0119026
58185	'Rsad2'	mRNA	-0.581803	0.013619
622675	'Zfp827'	mRNA	-0.341986	0.00228648
67464	'Entpd4'	mRNA	-21.5303	6.72988e-07
69710	'Arap1'	mRNA	0.278252	0.0184663
71602	'Myo1e'	mRNA	-0.293453	0.0120901
76681	'Trim12a'	mRNA	1.73892	2.72175e-54
80752	'Fam20c'	mRNA	0.303844	0.0446253
83408	'Gimap3'	mRNA	-3.80819	0.0268512
99899	'Ifi44'	mRNA	-0.364122	0.0282766
