# Supplementary material for: Porcine β-Defensin 114: Creating a Dichotomous Response to Inflammation
Source: Int J Mol Sci. 2024 Jan 13;25(2):1016. doi: 10.3390/ijms25021016 (PMC10816359; doi:10.3390/ijms25021016)
Supplement: Supplementary file 1 [file ijms-25-01016-s001.zip › Table S5 KEGG Inrich.xlsx]

## Sheet: PBD114_MOCK
KEGG Pathway Term ID	KEGG Pathway Term Desc	KEGG Pathway Term Level1	KEGG Pathway Term Level2	Term Candidate Gene Num	Total Candidate Gene Num	Term Gene Num	Total Gene Num	Rich Ratio	P value	Q value
4668	TNF signaling pathway	Environmental Information Processing	Signal transduction	38	812	113	8491	0.336283	1.26875e-12	4.17419e-10
4010	MAPK signaling pathway	Environmental Information Processing	Signal transduction	66	812	294	8491	0.22449	1.80677e-11	2.97213e-09
4064	NF-kappa B signaling pathway	Environmental Information Processing	Signal transduction	33	812	108	8491	0.305556	6.87471e-10	6.62943e-08
5161	Hepatitis B	Human Diseases	Infectious disease: viral	42	812	162	8491	0.259259	1.00751e-09	6.62943e-08
5206	MicroRNAs in cancer	Human Diseases	Cancer: overview	42	812	162	8491	0.259259	1.00751e-09	6.62943e-08
4933	AGE-RAGE signaling pathway in diabetic complications	Human Diseases	Endocrine and metabolic disease	31	812	101	8491	0.306931	2.00866e-09	1.10142e-07
5202	Transcriptional misregulation in cancer	Human Diseases	Cancer: overview	43	812	179	8491	0.240223	7.94882e-09	3.73595e-07
4620	Toll-like receptor signaling pathway	Organismal Systems	Immune system	29	812	98	8491	0.295918	1.68388e-08	6.15552e-07
5135	Yersinia infection	Human Diseases	Infectious disease: bacterial	33	812	121	8491	0.272727	1.66234e-08	6.15552e-07
4380	Osteoclast differentiation	Organismal Systems	Development and regeneration	33	812	124	8491	0.266129	3.20409e-08	9.58313e-07
4625	C-type lectin receptor signaling pathway	Organismal Systems	Immune system	31	812	112	8491	0.276786	3.10436e-08	9.58313e-07
4013	MAPK signaling pathway - fly	Environmental Information Processing	Signal transduction	25	812	79	8491	0.316456	3.7427e-08	1.02613e-06
4657	IL-17 signaling pathway	Organismal Systems	Immune system	27	812	91	8491	0.296703	4.93842e-08	1.2498e-06
5169	Epstein-Barr virus infection	Human Diseases	Infectious disease: viral	48	812	226	8491	0.212389	7.23421e-08	1.70004e-06
5205	Proteoglycans in cancer	Human Diseases	Cancer: overview	44	812	202	8491	0.217822	1.19127e-07	2.61284e-06
4510	Focal adhesion	Cellular Processes	Cellular community - eukaryotes	42	812	198	8491	0.212121	4.9733e-07	1.02264e-05
5160	Hepatitis C	Human Diseases	Infectious disease: viral	36	812	158	8491	0.227848	5.38278e-07	1.04173e-05
5200	Pathways in cancer	Human Diseases	Cancer: overview	86	812	538	8491	0.159851	7.88196e-07	1.44065e-05
5222	Small cell lung cancer	Human Diseases	Cancer: specific types	25	812	92	8491	0.271739	9.80339e-07	1.69754e-05
5166	Human T-cell leukemia virus 1 infection	Human Diseases	Infectious disease: viral	47	812	244	8491	0.192623	1.96915e-06	3.23926e-05
5140	Leishmaniasis	Human Diseases	Infectious disease: parasitic	20	812	69	8491	0.289855	4.02623e-06	6.30776e-05
4068	FoxO signaling pathway	Environmental Information Processing	Signal transduction	30	812	131	8491	0.229008	4.24468e-06	6.34773e-05
5221	Acute myeloid leukemia	Human Diseases	Cancer: specific types	20	812	70	8491	0.285714	5.13888e-06	7.35083e-05
5220	Chronic myeloid leukemia	Human Diseases	Cancer: specific types	21	812	76	8491	0.276316	5.38317e-06	7.37943e-05
5167	Kaposi sarcoma-associated herpesvirus infection	Human Diseases	Infectious disease: viral	41	812	214	8491	0.191589	1.02032e-05	0.000134274
5219	Bladder cancer	Human Diseases	Cancer: specific types	14	812	41	8491	0.341463	1.43909e-05	0.000182101
5132	Salmonella infection	Human Diseases	Infectious disease: bacterial	20	812	75	8491	0.266667	1.60631e-05	0.000195732
5235	PD-L1 expression and PD-1 checkpoint pathway in cancer	Human Diseases	Cancer: overview	22	812	88	8491	0.25	1.87584e-05	0.000220412
5142	Chagas disease (American trypanosomiasis)	Human Diseases	Infectious disease: parasitic	24	812	102	8491	0.235294	2.3744e-05	0.000269371
5130	Pathogenic Escherichia coli infection	Human Diseases	Infectious disease: bacterial	38	812	205	8491	0.185366	4.59916e-05	0.000499948
5211	Renal cell carcinoma	Human Diseases	Cancer: specific types	18	812	68	8491	0.264706	4.71075e-05	0.000499948
4015	Rap1 signaling pathway	Environmental Information Processing	Signal transduction	39	812	214	8491	0.182243	5.42618e-05	0.000545913
4151	PI3K-Akt signaling pathway	Environmental Information Processing	Signal transduction	57	812	355	8491	0.160563	5.47572e-05	0.000545913
4722	Neurotrophin signaling pathway	Organismal Systems	Nervous system	26	812	121	8491	0.214876	5.91066e-05	0.000571943
5145	Toxoplasmosis	Human Diseases	Infectious disease: parasitic	24	812	108	8491	0.222222	6.40729e-05	0.000602285
5212	Pancreatic cancer	Human Diseases	Cancer: specific types	19	812	76	8491	0.25	6.87656e-05	0.000628441
4115	p53 signaling pathway	Cellular Processes	Cell growth and death	18	812	71	8491	0.253521	8.72674e-05	0.000755552
4920	Adipocytokine signaling pathway	Organismal Systems	Endocrine system	18	812	71	8491	0.253521	8.72674e-05	0.000755552
5203	Viral carcinogenesis	Human Diseases	Cancer: overview	40	812	229	8491	0.174672	0.000115653	0.000975639
3008	Ribosome biogenesis in eukaryotes	Genetic Information Processing	Translation	19	812	79	8491	0.240506	0.000120609	0.000992007
5162	Measles	Human Diseases	Infectious disease: viral	28	812	142	8491	0.197183	0.000153083	0.00119915
5225	Hepatocellular carcinoma	Human Diseases	Cancer: specific types	32	812	171	8491	0.187135	0.000149857	0.00119915
4210	Apoptosis	Cellular Processes	Cell growth and death	27	812	136	8491	0.198529	0.000177479	0.00132706
5418	Fluid shear stress and atherosclerosis	Human Diseases	Cardiovascular disease	28	812	143	8491	0.195804	0.00017346	0.00132706
4137	Mitophagy - animal	Cellular Processes	Transport and catabolism	16	812	63	8491	0.253968	0.000208386	0.00152353
5131	Shigellosis	Human Diseases	Infectious disease: bacterial	40	812	236	8491	0.169492	0.000224586	0.00160628
5152	Tuberculosis	Human Diseases	Infectious disease: bacterial	32	812	178	8491	0.179775	0.000320929	0.00220981
5164	Influenza A	Human Diseases	Infectious disease: viral	30	812	163	8491	0.184049	0.000322404	0.00220981
5223	Non-small cell lung cancer	Human Diseases	Cancer: specific types	16	812	66	8491	0.242424	0.000370238	0.00248588
4530	Tight junction	Cellular Processes	Cellular community - eukaryotes	30	812	165	8491	0.181818	0.000400424	0.00253345
4630	Jak-STAT signaling pathway	Environmental Information Processing	Signal transduction	30	812	165	8491	0.181818	0.000400424	0.00253345
5323	Rheumatoid arthritis	Human Diseases	Immune disease	19	812	86	8491	0.22093	0.000391994	0.00253345
4062	Chemokine signaling pathway	Organismal Systems	Immune system	34	812	197	8491	0.172589	0.000463571	0.00285785
4670	Leukocyte transendothelial migration	Organismal Systems	Immune system	23	812	115	8491	0.2	0.00046907	0.00285785
4810	Regulation of actin cytoskeleton	Cellular Processes	Cell motility	36	812	213	8491	0.169014	0.000481821	0.00288216
5165	Human papillomavirus infection	Human Diseases	Infectious disease: viral	53	812	358	8491	0.148045	0.000773994	0.00454721
4662	B cell receptor signaling pathway	Organismal Systems	Immune system	17	812	78	8491	0.217949	0.000919331	0.00530632
4624	Toll and Imd signaling pathway	Organismal Systems	Immune system	11	812	40	8491	0.275	0.000985898	0.00559242
4917	Prolactin signaling pathway	Organismal Systems	Endocrine system	16	812	72	8491	0.222222	0.001033	0.0057603
1522	Endocrine resistance	Human Diseases	Drug resistance: antineoplastic	19	812	93	8491	0.204301	0.00108734	0.00596225
5321	Inflammatory bowel disease (IBD)	Human Diseases	Immune disease	14	812	60	8491	0.233333	0.00126897	0.00684409
4659	Th17 cell differentiation	Organismal Systems	Immune system	20	812	102	8491	0.196078	0.00138838	0.00735309
5214	Glioma	Human Diseases	Cancer: specific types	16	812	74	8491	0.216216	0.00140804	0.00735309
4622	RIG-I-like receptor signaling pathway	Organismal Systems	Immune system	15	812	68	8491	0.220588	0.00158841	0.00803979
4660	T cell receptor signaling pathway	Organismal Systems	Immune system	20	812	103	8491	0.194175	0.00157226	0.00803979
4066	HIF-1 signaling pathway	Environmental Information Processing	Signal transduction	21	812	112	8491	0.1875	0.00191932	0.00928617
5133	Pertussis	Human Diseases	Infectious disease: bacterial	16	812	76	8491	0.210526	0.00189162	0.00928617
5216	Thyroid cancer	Human Diseases	Cancer: specific types	10	812	37	8491	0.27027	0.00191933	0.00928617
4012	ErbB signaling pathway	Environmental Information Processing	Signal transduction	17	812	84	8491	0.202381	0.00217085	0.010203
5120	Epithelial cell signaling in Helicobacter pylori infection	Human Diseases	Infectious disease: bacterial	15	812	70	8491	0.214286	0.00215678	0.010203
4218	Cellular senescence	Cellular Processes	Cell growth and death	30	812	183	8491	0.163934	0.00225517	0.0103049
5146	Amoebiasis	Human Diseases	Infectious disease: parasitic	20	812	106	8491	0.188679	0.00225282	0.0103049
5215	Prostate cancer	Human Diseases	Cancer: specific types	19	812	99	8491	0.191919	0.00234462	0.0105669
4361	Axon regeneration	Organismal Systems	Development and regeneration	18	812	92	8491	0.195652	0.00242175	0.0107202
4623	Cytosolic DNA-sensing pathway	Organismal Systems	Immune system	14	812	64	8491	0.21875	0.00244381	0.0107202
4120	Ubiquitin mediated proteolysis	Genetic Information Processing	Folding, sorting and degradation	24	812	138	8491	0.173913	0.00273055	0.0118204
4110	Cell cycle	Cellular Processes	Cell growth and death	22	812	123	8491	0.178862	0.00281792	0.0120402
1521	EGFR tyrosine kinase inhibitor resistance	Human Diseases	Drug resistance: antineoplastic	16	812	79	8491	0.202532	0.00287193	0.0121136
5020	Prion diseases	Human Diseases	Neurodegenerative disease	9	812	33	8491	0.272727	0.00299501	0.0124729
4658	Th1 and Th2 cell differentiation	Organismal Systems	Immune system	17	812	87	8491	0.195402	0.00320257	0.0130874
5134	Legionellosis	Human Diseases	Infectious disease: bacterial	13	812	59	8491	0.220339	0.00322213	0.0130874
4931	Insulin resistance	Human Diseases	Endocrine and metabolic disease	20	812	110	8491	0.181818	0.00353271	0.0141739
5210	Colorectal cancer	Human Diseases	Cancer: specific types	17	812	88	8491	0.193182	0.00362573	0.0143719
4144	Endocytosis	Cellular Processes	Transport and catabolism	39	812	267	8491	0.146067	0.00465863	0.0182463
4621	NOD-like receptor signaling pathway	Organismal Systems	Immune system	31	812	201	8491	0.154229	0.00497746	0.0192657
4926	Relaxin signaling pathway	Organismal Systems	Endocrine system	22	812	129	8491	0.170543	0.00512054	0.0195891
5163	Human cytomegalovirus infection	Human Diseases	Infectious disease: viral	37	812	253	8491	0.146245	0.00564393	0.0213432
4710	Circadian rhythm	Organismal Systems	Environmental adaptation	8	812	30	8491	0.266667	0.00586773	0.0219373
4520	Adherens junction	Cellular Processes	Cellular community - eukaryotes	14	812	71	8491	0.197183	0.00656899	0.0242831
4014	Ras signaling pathway	Environmental Information Processing	Signal transduction	34	812	231	8491	0.147186	0.00704946	0.0257697
4640	Hematopoietic cell lineage	Organismal Systems	Immune system	17	812	94	8491	0.180851	0.00723963	0.026174
5218	Melanoma	Human Diseases	Cancer: specific types	14	812	72	8491	0.194444	0.00745833	0.0266716
5213	Endometrial cancer	Human Diseases	Cancer: specific types	12	812	58	8491	0.206897	0.00775812	0.0274454
4390	Hippo signaling pathway	Environmental Information Processing	Signal transduction	24	812	152	8491	0.157895	0.00945087	0.0330781
604	Glycosphingolipid biosynthesis - ganglio series	Metabolism	Glycan biosynthesis and metabolism	5	812	15	8491	0.333333	0.0105023	0.036371
5170	Human immunodeficiency virus 1 infection	Human Diseases	Infectious disease: viral	33	812	236	8491	0.139831	0.0163522	0.0560404
4912	GnRH signaling pathway	Organismal Systems	Endocrine system	15	812	90	8491	0.166667	0.0228452	0.0774852
4214	Apoptosis - fly	Cellular Processes	Cell growth and death	10	812	53	8491	0.188679	0.0267086	0.0896646
4611	Platelet activation	Organismal Systems	Immune system	19	812	125	8491	0.152	0.0280305	0.0931517
4060	Cytokine-cytokine receptor interaction	Environmental Information Processing	Signaling molecules and interaction	38	812	295	8491	0.128814	0.0345499	0.113669
4932	Non-alcoholic fatty liver disease (NAFLD)	Human Diseases	Endocrine and metabolic disease	21	812	146	8491	0.143836	0.0372676	0.121397
5144	Malaria	Human Diseases	Infectious disease: parasitic	10	812	56	8491	0.178571	0.0376902	0.121569
5224	Breast cancer	Human Diseases	Cancer: specific types	21	812	147	8491	0.142857	0.0397327	0.126913
562	Inositol phosphate metabolism	Metabolism	Carbohydrate metabolism	12	812	73	8491	0.164384	0.0429767	0.135955
4070	Phosphatidylinositol signaling system	Environmental Information Processing	Signal transduction	15	812	98	8491	0.153061	0.0448873	0.139077
5110	Vibrio cholerae infection	Human Diseases	Infectious disease: bacterial	9	812	50	8491	0.18	0.0452316	0.139077
5226	Gastric cancer	Human Diseases	Cancer: specific types	21	812	149	8491	0.14094	0.0450187	0.139077
4370	VEGF signaling pathway	Environmental Information Processing	Signal transduction	10	812	58	8491	0.172414	0.0465411	0.141778
4664	Fc epsilon RI signaling pathway	Organismal Systems	Immune system	11	812	67	8491	0.164179	0.0516668	0.155948
4919	Thyroid hormone signaling pathway	Organismal Systems	Endocrine system	17	812	117	8491	0.145299	0.0524601	0.156903
4650	Natural killer cell mediated cytotoxicity	Organismal Systems	Immune system	15	812	101	8491	0.148515	0.056119	0.166334
4360	Axon guidance	Organismal Systems	Development and regeneration	24	812	180	8491	0.133333	0.0585557	0.172007
900	Terpenoid backbone biosynthesis	Metabolism	Metabolism of terpenoids and polyketides	5	812	23	8491	0.217391	0.0623042	0.181399
4141	Protein processing in endoplasmic reticulum	Genetic Information Processing	Folding, sorting and degradation	22	812	164	8491	0.134146	0.0643918	0.185832
4072	Phospholipase D signaling pathway	Environmental Information Processing	Signal transduction	20	812	148	8491	0.135135	0.0707914	0.202525
4142	Lysosome	Cellular Processes	Transport and catabolism	17	812	122	8491	0.139344	0.072326	0.205131
4512	ECM-receptor interaction	Environmental Information Processing	Signaling molecules and interaction	13	812	88	8491	0.147727	0.0743861	0.209171
4071	Sphingolipid signaling pathway	Environmental Information Processing	Signal transduction	17	812	124	8491	0.137097	0.0815164	0.227279
4211	Longevity regulating pathway	Organismal Systems	Aging	13	812	90	8491	0.144444	0.0856276	0.229036
4320	Dorso-ventral axis formation	Organismal Systems	Development and regeneration	5	812	25	8491	0.2	0.0841353	0.229036
4666	Fc gamma R-mediated phagocytosis	Organismal Systems	Immune system	13	812	90	8491	0.144444	0.0856276	0.229036
4935	Growth hormone synthesis, secretion and action	Organismal Systems	Endocrine system	16	812	116	8491	0.137931	0.0853974	0.229036
5030	Cocaine addiction	Human Diseases	Substance dependence	8	812	48	8491	0.166667	0.0830763	0.229036
4130	SNARE interactions in vesicular transport	Genetic Information Processing	Folding, sorting and degradation	6	812	33	8491	0.181818	0.0895651	0.237027
4152	AMPK signaling pathway	Environmental Information Processing	Signal transduction	17	812	126	8491	0.134921	0.0914385	0.237027
4216	Ferroptosis	Cellular Processes	Cell growth and death	7	812	41	8491	0.170732	0.0914968	0.237027
4979	Cholesterol metabolism	Organismal Systems	Digestive system	8	812	49	8491	0.163265	0.0914091	0.237027
4921	Oxytocin signaling pathway	Organismal Systems	Endocrine system	20	812	153	8491	0.130719	0.0922744	0.237174
660	C5-Branched dibasic acid metabolism	Metabolism	Carbohydrate metabolism	1	812	1	8491	1	0.0956307	0.243895
4392	Hippo signaling pathway - multiple species	Environmental Information Processing	Signal transduction	5	812	26	8491	0.192308	0.0963739	0.2439
61	Fatty acid biosynthesis	Metabolism	Lipid metabolism	4	812	19	8491	0.210526	0.101236	0.252323
4672	Intestinal immune network for IgA production	Organismal Systems	Immune system	7	812	42	8491	0.166667	0.101231	0.252323
4550	Signaling pathways regulating pluripotency of stem cells	Cellular Processes	Cellular community - eukaryotes	18	812	137	8491	0.131387	0.102268	0.252979
4391	Hippo signaling pathway - fly	Environmental Information Processing	Signal transduction	10	812	67	8491	0.149254	0.103055	0.253023
4061	Viral protein interaction with cytokine and cytokine receptor	Environmental Information Processing	Signaling molecules and interaction	14	812	102	8491	0.137255	0.105888	0.258052
4217	Necroptosis	Cellular Processes	Cell growth and death	22	812	176	8491	0.125	0.115583	0.27961
100	Steroid biosynthesis	Metabolism	Lipid metabolism	4	812	20	8491	0.2	0.117453	0.281714
4350	TGF-beta signaling pathway	Environmental Information Processing	Signal transduction	13	812	95	8491	0.136842	0.118166	0.281714
270	Cysteine and methionine metabolism	Metabolism	Amino acid metabolism	8	812	52	8491	0.153846	0.119162	0.282046
1212	Fatty acid metabolism	Metabolism	Global and overview maps	9	812	61	8491	0.147541	0.124477	0.2884
3060	Protein export	Genetic Information Processing	Folding, sorting and degradation	5	812	28	8491	0.178571	0.123355	0.2884
3320	PPAR signaling pathway	Organismal Systems	Endocrine system	12	812	87	8491	0.137931	0.124229	0.2884
531	Glycosaminoglycan degradation	Metabolism	Glycan biosynthesis and metabolism	4	812	21	8491	0.190476	0.134712	0.309931
4330	Notch signaling pathway	Environmental Information Processing	Signal transduction	8	812	54	8491	0.148148	0.139882	0.319234
5231	Choline metabolism in cancer	Human Diseases	Cancer: overview	13	812	98	8491	0.132653	0.140696	0.319234
1523	Antifolate resistance	Human Diseases	Drug resistance: antineoplastic	5	812	30	8491	0.166667	0.153411	0.343349
4745	Phototransduction - fly	Organismal Systems	Sensory system	5	812	30	8491	0.166667	0.153411	0.343349
3018	RNA degradation	Genetic Information Processing	Folding, sorting and degradation	11	812	82	8491	0.134146	0.157117	0.345009
5100	Bacterial invasion of epithelial cells	Human Diseases	Infectious disease: bacterial	10	812	73	8491	0.136986	0.156191	0.345009
5410	Hypertrophic cardiomyopathy (HCM)	Human Diseases	Cardiovascular disease	12	812	91	8491	0.131868	0.157299	0.345009
4371	Apelin signaling pathway	Environmental Information Processing	Signal transduction	17	812	137	8491	0.124088	0.159177	0.346817
4140	Autophagy - animal	Cellular Processes	Transport and catabolism	17	812	138	8491	0.123188	0.166412	0.35784
4910	Insulin signaling pathway	Organismal Systems	Endocrine system	17	812	138	8491	0.123188	0.166412	0.35784
520	Amino sugar and nucleotide sugar metabolism	Metabolism	Carbohydrate metabolism	7	812	49	8491	0.142857	0.183649	0.387312
4145	Phagosome	Cellular Processes	Transport and catabolism	21	812	178	8491	0.117978	0.183168	0.387312
4934	Cushing syndrome	Human Diseases	Endocrine and metabolic disease	19	812	159	8491	0.119497	0.18275	0.387312
4720	Long-term potentiation	Organismal Systems	Nervous system	9	812	67	8491	0.134328	0.187153	0.392187
5168	Herpes simplex virus 1 infection	Human Diseases	Infectious disease: viral	47	812	432	8491	0.108796	0.190422	0.396512
120	Primary bile acid biosynthesis	Metabolism	Lipid metabolism	3	812	16	8491	0.1875	0.192191	0.397678
4310	Wnt signaling pathway	Environmental Information Processing	Signal transduction	19	812	161	8491	0.118012	0.197436	0.405979
564	Glycerophospholipid metabolism	Metabolism	Lipid metabolism	12	812	96	8491	0.125	0.204249	0.417379
750	Vitamin B6 metabolism	Metabolism	Metabolism of cofactors and vitamins	2	812	9	8491	0.222222	0.210143	0.424154
4711	Circadian rhythm - fly	Organismal Systems	Environmental adaptation	2	812	9	8491	0.222222	0.210143	0.424154
4612	Antigen processing and presentation	Organismal Systems	Immune system	11	812	88	8491	0.125	0.217472	0.43627
4730	Long-term depression	Organismal Systems	Nervous system	8	812	61	8491	0.131148	0.224674	0.447985
4213	Longevity regulating pathway - multiple species	Organismal Systems	Aging	8	812	62	8491	0.129032	0.238102	0.471901
770	Pantothenate and CoA biosynthesis	Metabolism	Metabolism of cofactors and vitamins	3	812	18	8491	0.166667	0.244247	0.481182
780	Biotin metabolism	Metabolism	Metabolism of cofactors and vitamins	1	812	3	8491	0.333333	0.260358	0.509869
565	Ether lipid metabolism	Metabolism	Lipid metabolism	6	812	46	8491	0.130435	0.274206	0.533809
512	Mucin type O-glycan biosynthesis	Metabolism	Glycan biosynthesis and metabolism	4	812	28	8491	0.142857	0.276968	0.536014
4146	Peroxisome	Cellular Processes	Transport and catabolism	10	812	84	8491	0.119048	0.280475	0.539628
4922	Glucagon signaling pathway	Organismal Systems	Endocrine system	12	812	104	8491	0.115385	0.289976	0.554663
532	Glycosaminoglycan biosynthesis - chondroitin sulfate / dermatan sulfate	Metabolism	Glycan biosynthesis and metabolism	3	812	20	8491	0.15	0.298169	0.560139
4721	Synaptic vesicle cycle	Organismal Systems	Nervous system	9	812	76	8491	0.118421	0.300723	0.560139
4915	Estrogen signaling pathway	Organismal Systems	Endocrine system	15	812	134	8491	0.11194	0.298784	0.560139
5143	African trypanosomiasis	Human Diseases	Infectious disease: parasitic	5	812	38	8491	0.131579	0.296061	0.560139
5332	Graft-versus-host disease	Human Diseases	Immune disease	7	812	57	8491	0.122807	0.301351	0.560139
5416	Viral myocarditis	Human Diseases	Cardiovascular disease	10	812	86	8491	0.116279	0.305772	0.565164
2010	ABC transporters	Environmental Information Processing	Membrane transport	6	812	48	8491	0.125	0.308506	0.56703
3013	RNA transport	Genetic Information Processing	Translation	18	812	166	8491	0.108434	0.322383	0.589245
4928	Parathyroid hormone synthesis, secretion and action	Organismal Systems	Endocrine system	12	812	107	8491	0.11215	0.324589	0.589999
71	Fatty acid degradation	Metabolism	Lipid metabolism	6	812	50	8491	0.12	0.343477	0.6209
5014	Amyotrophic lateral sclerosis (ALS)	Human Diseases	Neurodegenerative disease	6	812	51	8491	0.117647	0.361114	0.649216
310	Lysine degradation	Metabolism	Amino acid metabolism	7	812	61	8491	0.114754	0.365295	0.652207
4215	Apoptosis - multiple species	Cellular Processes	Cell growth and death	4	812	32	8491	0.125	0.366742	0.652207
4925	Aldosterone synthesis and secretion	Organismal Systems	Endocrine system	11	812	101	8491	0.108911	0.371704	0.657477
3040	Spliceosome	Genetic Information Processing	Transcription	14	812	132	8491	0.106061	0.382966	0.673774
533	Glycosaminoglycan biosynthesis - keratan sulfate	Metabolism	Glycan biosynthesis and metabolism	2	812	14	8491	0.142857	0.39283	0.687453
5310	Asthma	Human Diseases	Immune disease	3	812	24	8491	0.125	0.406585	0.707759
4714	Thermogenesis	Organismal Systems	Environmental adaptation	22	812	217	8491	0.101382	0.419215	0.725903
3015	mRNA surveillance pathway	Genetic Information Processing	Translation	10	812	95	8491	0.105263	0.424235	0.73075
730	Thiamine metabolism	Metabolism	Metabolism of cofactors and vitamins	2	812	15	8491	0.133333	0.427523	0.732579
4540	Gap junction	Cellular Processes	Cellular community - eukaryotes	9	812	86	8491	0.104651	0.44031	0.75058
4514	Cell adhesion molecules (CAMs)	Environmental Information Processing	Signaling molecules and interaction	17	812	169	8491	0.100592	0.450875	0.764628
5340	Primary immunodeficiency	Human Diseases	Immune disease	4	812	36	8491	0.111111	0.455915	0.76921
603	Glycosphingolipid biosynthesis - globo and isoglobo series	Metabolism	Glycan biosynthesis and metabolism	2	812	16	8491	0.125	0.461142	0.77406
1524	Platinum drug resistance	Human Diseases	Drug resistance: antineoplastic	8	812	78	8491	0.102564	0.472991	0.789919
4940	Type I diabetes mellitus	Human Diseases	Endocrine and metabolic disease	7	812	68	8491	0.102941	0.478155	0.79451
4212	Longevity regulating pathway - worm	Organismal Systems	Aging	9	812	89	8491	0.101124	0.482249	0.797285
4914	Progesterone-mediated oocyte maturation	Organismal Systems	Endocrine system	9	812	90	8491	0.1	0.496075	0.816043
250	Alanine, aspartate and glutamate metabolism	Metabolism	Amino acid metabolism	4	812	38	8491	0.105263	0.498976	0.816732
4341	Hedgehog signaling pathway - fly	Environmental Information Processing	Signal transduction	3	812	28	8491	0.107143	0.509533	0.829883
511	Other glycan degradation	Metabolism	Glycan biosynthesis and metabolism	2	812	18	8491	0.111111	0.524741	0.850442
330	Arginine and proline metabolism	Metabolism	Amino acid metabolism	5	812	50	8491	0.1	0.527957	0.851461
5330	Allograft rejection	Human Diseases	Immune disease	6	812	61	8491	0.0983607	0.534609	0.857982
260	Glycine, serine and threonine metabolism	Metabolism	Amino acid metabolism	4	812	40	8491	0.1	0.540499	0.863224
400	Phenylalanine, tyrosine and tryptophan biosynthesis	Metabolism	Amino acid metabolism	1	812	8	8491	0.125	0.552683	0.874196
5414	Dilated cardiomyopathy (DCM)	Human Diseases	Cardiovascular disease	9	812	94	8491	0.0957447	0.550228	0.874196
3020	RNA polymerase	Genetic Information Processing	Transcription	3	812	30	8491	0.1	0.557377	0.877402
860	Porphyrin and chlorophyll metabolism	Metabolism	Metabolism of cofactors and vitamins	4	812	41	8491	0.097561	0.56059	0.878258
5217	Basal cell carcinoma	Human Diseases	Cancer: specific types	6	812	63	8491	0.0952381	0.567154	0.884331
4114	Oocyte meiosis	Cellular Processes	Cell growth and death	11	812	119	8491	0.092437	0.593739	0.921416
480	Glutathione metabolism	Metabolism	Metabolism of other amino acids	6	812	65	8491	0.0923077	0.598561	0.924537
4136	Autophagy - other	Cellular Processes	Transport and catabolism	3	812	32	8491	0.09375	0.602305	0.925974
1230	Biosynthesis of amino acids	Metabolism	Global and overview maps	7	812	77	8491	0.0909091	0.613481	0.938768
4728	Dopaminergic synapse	Organismal Systems	Nervous system	12	812	133	8491	0.0902256	0.628345	0.957063
4964	Proximal tubule bicarbonate reclamation	Organismal Systems	Excretory system	2	812	22	8491	0.0909091	0.635954	0.964189
72	Synthesis and degradation of ketone bodies	Metabolism	Lipid metabolism	1	812	11	8491	0.0909091	0.669245	0.979994
130	Ubiquinone and other terpenoid-quinone biosynthesis	Metabolism	Metabolism of cofactors and vitamins	1	812	11	8491	0.0909091	0.669245	0.979994
240	Pyrimidine metabolism	Metabolism	Nucleotide metabolism	5	812	58	8491	0.0862069	0.662498	0.979994
515	Mannose type O-glycan biosynthesis	Metabolism	Glycan biosynthesis and metabolism	2	812	23	8491	0.0869565	0.660355	0.979994
3030	DNA replication	Genetic Information Processing	Replication and repair	3	812	35	8491	0.0857143	0.663823	0.979994
4340	Hedgehog signaling pathway	Environmental Information Processing	Signal transduction	4	812	47	8491	0.0851064	0.670209	0.979994
4927	Cortisol synthesis and secretion	Organismal Systems	Endocrine system	6	812	69	8491	0.0869565	0.657497	0.979994
5031	Amphetamine addiction	Human Diseases	Substance dependence	6	812	69	8491	0.0869565	0.657497	0.979994
4610	Complement and coagulation cascades	Organismal Systems	Immune system	8	812	93	8491	0.0860215	0.676216	0.984402
592	alpha-Linolenic acid metabolism	Metabolism	Lipid metabolism	2	812	24	8491	0.0833333	0.683425	0.986171
4977	Vitamin digestion and absorption	Organismal Systems	Digestive system	2	812	24	8491	0.0833333	0.683425	0.986171
10	Glycolysis / Gluconeogenesis	Metabolism	Carbohydrate metabolism	1	812	66	8491	0.0151515	0.99872	1
20	Citrate cycle (TCA cycle)	Metabolism	Carbohydrate metabolism	2	812	32	8491	0.0625	0.824781	1
30	Pentose phosphate pathway	Metabolism	Carbohydrate metabolism	1	812	32	8491	0.03125	0.960155	1
40	Pentose and glucuronate interconversions	Metabolism	Carbohydrate metabolism	1	812	34	8491	0.0294118	0.967438	1
51	Fructose and mannose metabolism	Metabolism	Carbohydrate metabolism	1	812	35	8491	0.0285714	0.970564	1
53	Ascorbate and aldarate metabolism	Metabolism	Carbohydrate metabolism	1	812	27	8491	0.037037	0.934017	1
62	Fatty acid elongation	Metabolism	Lipid metabolism	2	812	29	8491	0.0689655	0.780087	1
140	Steroid hormone biosynthesis	Metabolism	Lipid metabolism	3	812	88	8491	0.0340909	0.992568	1
190	Oxidative phosphorylation	Metabolism	Energy metabolism	9	812	120	8491	0.075	0.822833	1
220	Arginine biosynthesis	Metabolism	Amino acid metabolism	1	812	19	8491	0.0526316	0.85221	1
230	Purine metabolism	Metabolism	Nucleotide metabolism	10	812	136	8491	0.0735294	0.849765	1
280	Valine, leucine and isoleucine degradation	Metabolism	Amino acid metabolism	3	812	56	8491	0.0535714	0.913988	1
350	Tyrosine metabolism	Metabolism	Amino acid metabolism	3	812	40	8491	0.075	0.750378	1
360	Phenylalanine metabolism	Metabolism	Amino acid metabolism	1	812	23	8491	0.0434783	0.901239	1
380	Tryptophan metabolism	Metabolism	Amino acid metabolism	3	812	48	8491	0.0625	0.85073	1
410	beta-Alanine metabolism	Metabolism	Metabolism of other amino acids	2	812	32	8491	0.0625	0.824781	1
450	Selenocompound metabolism	Metabolism	Metabolism of other amino acids	1	812	17	8491	0.0588235	0.819223	1
500	Starch and sucrose metabolism	Metabolism	Carbohydrate metabolism	1	812	33	8491	0.030303	0.96398	1
510	N-Glycan biosynthesis	Metabolism	Glycan biosynthesis and metabolism	2	812	50	8491	0.04	0.959128	1
513	Various types of N-glycan biosynthesis	Metabolism	Glycan biosynthesis and metabolism	2	812	40	8491	0.05	0.906703	1
514	Other types of O-glycan biosynthesis	Metabolism	Glycan biosynthesis and metabolism	3	812	43	8491	0.0697674	0.793128	1
534	Glycosaminoglycan biosynthesis - heparan sulfate / heparin	Metabolism	Glycan biosynthesis and metabolism	1	812	24	8491	0.0416667	0.91071	1
561	Glycerolipid metabolism	Metabolism	Lipid metabolism	4	812	61	8491	0.0655738	0.847823	1
590	Arachidonic acid metabolism	Metabolism	Lipid metabolism	3	812	88	8491	0.0340909	0.992568	1
591	Linoleic acid metabolism	Metabolism	Lipid metabolism	1	812	49	8491	0.0204082	0.992846	1
600	Sphingolipid metabolism	Metabolism	Lipid metabolism	3	812	48	8491	0.0625	0.85073	1
620	Pyruvate metabolism	Metabolism	Carbohydrate metabolism	2	812	38	8491	0.0526316	0.890464	1
630	Glyoxylate and dicarboxylate metabolism	Metabolism	Carbohydrate metabolism	1	812	30	8491	0.0333333	0.951245	1
640	Propanoate metabolism	Metabolism	Carbohydrate metabolism	1	812	33	8491	0.030303	0.96398	1
650	Butanoate metabolism	Metabolism	Carbohydrate metabolism	2	812	27	8491	0.0740741	0.74499	1
670	One carbon pool by folate	Metabolism	Metabolism of cofactors and vitamins	1	812	19	8491	0.0526316	0.85221	1
760	Nicotinate and nicotinamide metabolism	Metabolism	Metabolism of cofactors and vitamins	1	812	42	8491	0.0238095	0.985484	1
790	Folate biosynthesis	Metabolism	Metabolism of cofactors and vitamins	1	812	26	8491	0.0384615	0.927016	1
830	Retinol metabolism	Metabolism	Metabolism of cofactors and vitamins	3	812	91	8491	0.032967	0.994176	1
970	Aminoacyl-tRNA biosynthesis	Genetic Information Processing	Translation	1	812	44	8491	0.0227273	0.98814	1
980	Metabolism of xenobiotics by cytochrome P450	Metabolism	Xenobiotics biodegradation and metabolism	4	812	67	8491	0.0597015	0.894579	1
982	Drug metabolism - cytochrome P450	Metabolism	Xenobiotics biodegradation and metabolism	3	812	69	8491	0.0434783	0.966924	1
983	Drug metabolism - other enzymes	Metabolism	Xenobiotics biodegradation and metabolism	5	812	88	8491	0.0568182	0.932667	1
1040	Biosynthesis of unsaturated fatty acids	Metabolism	Lipid metabolism	2	812	32	8491	0.0625	0.824781	1
1200	Carbon metabolism	Metabolism	Global and overview maps	7	812	120	8491	0.0583333	0.948754	1
1210	2-Oxocarboxylic acid metabolism	Metabolism	Global and overview maps	1	812	19	8491	0.0526316	0.85221	1
3010	Ribosome	Genetic Information Processing	Translation	1	812	138	8491	0.00724638	0.999999	1
3022	Basal transcription factors	Genetic Information Processing	Transcription	3	812	44	8491	0.0681818	0.805953	1
3050	Proteasome	Genetic Information Processing	Folding, sorting and degradation	1	812	46	8491	0.0217391	0.990311	1
3410	Base excision repair	Genetic Information Processing	Replication and repair	2	812	34	8491	0.0588235	0.849862	1
3420	Nucleotide excision repair	Genetic Information Processing	Replication and repair	3	812	43	8491	0.0697674	0.793128	1
3430	Mismatch repair	Genetic Information Processing	Replication and repair	1	812	22	8491	0.0454545	0.890766	1
3440	Homologous recombination	Genetic Information Processing	Replication and repair	3	812	41	8491	0.0731707	0.765361	1
3450	Non-homologous end-joining	Genetic Information Processing	Replication and repair	1	812	13	8491	0.0769231	0.729558	1
3460	Fanconi anemia pathway	Genetic Information Processing	Replication and repair	2	812	51	8491	0.0392157	0.962433	1
4020	Calcium signaling pathway	Environmental Information Processing	Signal transduction	13	812	192	8491	0.0677083	0.933071	1
4022	cGMP-PKG signaling pathway	Environmental Information Processing	Signal transduction	14	812	173	8491	0.0809249	0.783131	1
4024	cAMP signaling pathway	Environmental Information Processing	Signal transduction	17	812	215	8491	0.0790698	0.829475	1
4080	Neuroactive ligand-receptor interaction	Environmental Information Processing	Signaling molecules and interaction	13	812	350	8491	0.0371429	0.999994	1
4150	mTOR signaling pathway	Environmental Information Processing	Signal transduction	13	812	153	8491	0.0849673	0.714692	1
4260	Cardiac muscle contraction	Organismal Systems	Circulatory system	3	812	81	8491	0.037037	0.986976	1
4261	Adrenergic signaling in cardiomyocytes	Organismal Systems	Circulatory system	12	812	152	8491	0.0789474	0.798141	1
4270	Vascular smooth muscle contraction	Organismal Systems	Circulatory system	11	812	138	8491	0.0797101	0.78014	1
4614	Renin-angiotensin system	Organismal Systems	Endocrine system	2	812	36	8491	0.0555556	0.871632	1
4713	Circadian entrainment	Organismal Systems	Environmental adaptation	4	812	98	8491	0.0408163	0.987487	1
4723	Retrograde endocannabinoid signaling	Organismal Systems	Nervous system	10	812	141	8491	0.070922	0.878394	1
4724	Glutamatergic synapse	Organismal Systems	Nervous system	4	812	113	8491	0.0353982	0.995969	1
4725	Cholinergic synapse	Organismal Systems	Nervous system	9	812	112	8491	0.0803571	0.756079	1
4726	Serotonergic synapse	Organismal Systems	Nervous system	8	812	131	8491	0.0610687	0.941798	1
4727	GABAergic synapse	Organismal Systems	Nervous system	4	812	88	8491	0.0454545	0.974213	1
4740	Olfactory transduction	Organismal Systems	Sensory system	5	812	1117	8491	0.00447628	1	1
4742	Taste transduction	Organismal Systems	Sensory system	1	812	88	8491	0.0113636	0.999863	1
4744	Phototransduction	Organismal Systems	Sensory system	1	812	27	8491	0.037037	0.934017	1
4750	Inflammatory mediator regulation of TRP channels	Organismal Systems	Sensory system	9	812	127	8491	0.0708661	0.86892	1
4911	Insulin secretion	Organismal Systems	Endocrine system	6	812	86	8491	0.0697674	0.843229	1
4913	Ovarian steroidogenesis	Organismal Systems	Endocrine system	3	812	56	8491	0.0535714	0.913988	1
4916	Melanogenesis	Organismal Systems	Endocrine system	8	812	100	8491	0.08	0.752501	1
4918	Thyroid hormone synthesis	Organismal Systems	Endocrine system	5	812	72	8491	0.0694444	0.831153	1
4923	Regulation of lipolysis in adipocytes	Organismal Systems	Endocrine system	2	812	56	8491	0.0357143	0.97546	1
4924	Renin secretion	Organismal Systems	Endocrine system	3	812	76	8491	0.0394737	0.9807	1
4929	GnRH secretion	Organismal Systems	Endocrine system	5	812	63	8491	0.0793651	0.732726	1
4930	Type II diabetes mellitus	Human Diseases	Endocrine and metabolic disease	3	812	48	8491	0.0625	0.85073	1
4950	Maturity onset diabetes of the young	Human Diseases	Endocrine and metabolic disease	1	812	27	8491	0.037037	0.934017	1
4960	Aldosterone-regulated sodium reabsorption	Organismal Systems	Excretory system	1	812	38	8491	0.0263158	0.978257	1
4961	Endocrine and other factor-regulated calcium reabsorption	Organismal Systems	Excretory system	3	812	60	8491	0.05	0.935447	1
4962	Vasopressin-regulated water reabsorption	Organismal Systems	Excretory system	2	812	43	8491	0.0465116	0.92689	1
4966	Collecting duct acid secretion	Organismal Systems	Excretory system	2	812	27	8491	0.0740741	0.74499	1
4970	Salivary secretion	Organismal Systems	Digestive system	4	812	78	8491	0.0512821	0.948503	1
4971	Gastric acid secretion	Organismal Systems	Digestive system	4	812	73	8491	0.0547945	0.928224	1
4972	Pancreatic secretion	Organismal Systems	Digestive system	5	812	107	8491	0.046729	0.98018	1
4973	Carbohydrate digestion and absorption	Organismal Systems	Digestive system	1	812	46	8491	0.0217391	0.990311	1
4974	Protein digestion and absorption	Organismal Systems	Digestive system	5	812	94	8491	0.0531915	0.953617	1
4975	Fat digestion and absorption	Organismal Systems	Digestive system	1	812	37	8491	0.027027	0.975946	1
4976	Bile secretion	Organismal Systems	Digestive system	4	812	72	8491	0.0555556	0.92339	1
4978	Mineral absorption	Organismal Systems	Digestive system	4	812	51	8491	0.0784314	0.731992	1
5010	Alzheimer disease	Human Diseases	Neurodegenerative disease	14	812	167	8491	0.0838323	0.737756	1
5012	Parkinson disease	Human Diseases	Neurodegenerative disease	8	812	129	8491	0.0620155	0.935396	1
5016	Huntington disease	Human Diseases	Neurodegenerative disease	16	812	186	8491	0.0860215	0.710336	1
5032	Morphine addiction	Human Diseases	Substance dependence	4	812	91	8491	0.043956	0.979178	1
5034	Alcoholism	Human Diseases	Substance dependence	14	812	201	8491	0.0696517	0.922856	1
5150	Staphylococcus aureus infection	Human Diseases	Infectious disease: bacterial	8	812	115	8491	0.0695652	0.871107	1
5204	Chemical carcinogenesis	Human Diseases	Cancer: overview	4	812	95	8491	0.0421053	0.984409	1
5230	Central carbon metabolism in cancer	Human Diseases	Cancer: overview	5	812	67	8491	0.0746269	0.780792	1
5320	Autoimmune thyroid disease	Human Diseases	Immune disease	5	812	76	8491	0.0657895	0.864296	1
5322	Systemic lupus erythematosus	Human Diseases	Immune disease	9	812	142	8491	0.0633803	0.935324	1
5412	Arrhythmogenic right ventricular cardiomyopathy (ARVC)	Human Diseases	Cardiovascular disease	6	812	77	8491	0.0779221	0.758075	1

## Sheet: PBD114L_LPS
KEGG Pathway Term ID	KEGG Pathway Term Desc	KEGG Pathway Term Level1	KEGG Pathway Term Level2	Term Candidate Gene Num	Total Candidate Gene Num	Term Gene Num	Total Gene Num	Rich Ratio	P value	Q value
4060	Cytokine-cytokine receptor interaction	Environmental Information Processing	Signaling molecules and interaction	9	34	295	8491	0.0305085	1.59283e-06	8.59117e-05
4061	Viral protein interaction with cytokine and cytokine receptor	Environmental Information Processing	Signaling molecules and interaction	6	34	102	8491	0.0588235	2.65415e-06	8.59117e-05
5160	Hepatitis C	Human Diseases	Infectious disease: viral	7	34	158	8491	0.0443038	2.38508e-06	8.59117e-05
5164	Influenza A	Human Diseases	Infectious disease: viral	7	34	163	8491	0.0429448	2.93715e-06	8.59117e-05
5162	Measles	Human Diseases	Infectious disease: viral	6	34	142	8491	0.0422535	1.79961e-05	0.00042111
4640	Hematopoietic cell lineage	Organismal Systems	Immune system	5	34	94	8491	0.0531915	3.22499e-05	0.000628873
4659	Th17 cell differentiation	Organismal Systems	Immune system	5	34	102	8491	0.0490196	4.78306e-05	0.000699522
4933	AGE-RAGE signaling pathway in diabetic complications	Human Diseases	Endocrine and metabolic disease	5	34	101	8491	0.049505	4.5616e-05	0.000699522
5146	Amoebiasis	Human Diseases	Infectious disease: parasitic	5	34	106	8491	0.0471698	5.75343e-05	0.000747946
5132	Salmonella infection	Human Diseases	Infectious disease: bacterial	4	34	75	8491	0.0533333	0.000213041	0.00249257
4658	Th1 and Th2 cell differentiation	Organismal Systems	Immune system	4	34	87	8491	0.045977	0.000377137	0.00339423
5166	Human T-cell leukemia virus 1 infection	Human Diseases	Infectious disease: viral	6	34	244	8491	0.0245902	0.000362212	0.00339423
5323	Rheumatoid arthritis	Human Diseases	Immune disease	4	34	86	8491	0.0465116	0.000360816	0.00339423
4630	Jak-STAT signaling pathway	Environmental Information Processing	Signal transduction	5	34	165	8491	0.030303	0.000459836	0.00358672
4657	IL-17 signaling pathway	Organismal Systems	Immune system	4	34	91	8491	0.043956	0.000447745	0.00358672
4144	Endocytosis	Cellular Processes	Transport and catabolism	6	34	267	8491	0.0224719	0.000585413	0.00408333
4620	Toll-like receptor signaling pathway	Organismal Systems	Immune system	4	34	98	8491	0.0408163	0.000593304	0.00408333
4064	NF-kappa B signaling pathway	Environmental Information Processing	Signal transduction	4	34	108	8491	0.037037	0.000855697	0.00556203
4062	Chemokine signaling pathway	Organismal Systems	Immune system	5	34	197	8491	0.0253807	0.00102835	0.00601582
4668	TNF signaling pathway	Environmental Information Processing	Signal transduction	4	34	113	8491	0.0353982	0.00101367	0.00601582
5167	Kaposi sarcoma-associated herpesvirus infection	Human Diseases	Infectious disease: viral	5	34	214	8491	0.0233645	0.00148781	0.00828924
5169	Epstein-Barr virus infection	Human Diseases	Infectious disease: viral	5	34	226	8491	0.0221239	0.00189328	0.0100688
4623	Cytosolic DNA-sensing pathway	Organismal Systems	Immune system	3	34	64	8491	0.046875	0.00206879	0.0105239
660	C5-Branched dibasic acid metabolism	Metabolism	Carbohydrate metabolism	1	34	1	8491	1	0.00400424	0.0195207
5202	Transcriptional misregulation in cancer	Human Diseases	Cancer: overview	4	34	179	8491	0.0223464	0.00540505	0.0252956
5168	Herpes simplex virus 1 infection	Human Diseases	Infectious disease: viral	6	34	432	8491	0.0138889	0.00668774	0.0300948
5020	Prion diseases	Human Diseases	Neurodegenerative disease	2	34	33	8491	0.0606061	0.00760328	0.0329475
4621	NOD-like receptor signaling pathway	Organismal Systems	Immune system	4	34	201	8491	0.0199005	0.00810744	0.0338775
4625	C-type lectin receptor signaling pathway	Organismal Systems	Immune system	3	34	112	8491	0.0267857	0.0099318	0.0400697
5135	Yersinia infection	Human Diseases	Infectious disease: bacterial	3	34	121	8491	0.0247934	0.0122464	0.0477608
5332	Graft-versus-host disease	Human Diseases	Immune disease	2	34	57	8491	0.0350877	0.0216487	0.0817065
5134	Legionellosis	Human Diseases	Infectious disease: bacterial	2	34	59	8491	0.0338983	0.0230937	0.0844362
5321	Inflammatory bowel disease (IBD)	Human Diseases	Immune disease	2	34	60	8491	0.0333333	0.0238307	0.0844908
4514	Cell adhesion molecules (CAMs)	Environmental Information Processing	Signaling molecules and interaction	3	34	169	8491	0.0177515	0.0295157	0.09766
4622	RIG-I-like receptor signaling pathway	Organismal Systems	Immune system	2	34	68	8491	0.0294118	0.0300679	0.09766
4940	Type I diabetes mellitus	Human Diseases	Endocrine and metabolic disease	2	34	68	8491	0.0294118	0.0300679	0.09766
5140	Leishmaniasis	Human Diseases	Infectious disease: parasitic	2	34	69	8491	0.0289855	0.0308888	0.09766
5221	Acute myeloid leukemia	Human Diseases	Cancer: specific types	2	34	70	8491	0.0285714	0.0317186	0.09766
4917	Prolactin signaling pathway	Organismal Systems	Endocrine system	2	34	72	8491	0.0277778	0.0334047	0.100214
140	Steroid hormone biosynthesis	Metabolism	Lipid metabolism	2	34	88	8491	0.0227273	0.0480902	0.127876
4512	ECM-receptor interaction	Environmental Information Processing	Signaling molecules and interaction	2	34	88	8491	0.0227273	0.0480902	0.127876
4612	Antigen processing and presentation	Organismal Systems	Immune system	2	34	88	8491	0.0227273	0.0480902	0.127876
5205	Proteoglycans in cancer	Human Diseases	Cancer: overview	3	34	202	8491	0.0148515	0.0462558	0.127876
5235	PD-L1 expression and PD-1 checkpoint pathway in cancer	Human Diseases	Cancer: overview	2	34	88	8491	0.0227273	0.0480902	0.127876
4151	PI3K-Akt signaling pathway	Environmental Information Processing	Signal transduction	4	34	355	8491	0.0112676	0.0519061	0.134956
5165	Human papillomavirus infection	Human Diseases	Infectious disease: viral	4	34	358	8491	0.0111732	0.0532432	0.135423
5200	Pathways in cancer	Human Diseases	Cancer: overview	5	34	538	8491	0.00929368	0.0609449	0.151714
4660	T cell receptor signaling pathway	Organismal Systems	Immune system	2	34	103	8491	0.0194175	0.0636012	0.151864
5142	Chagas disease (American trypanosomiasis)	Human Diseases	Infectious disease: parasitic	2	34	102	8491	0.0196078	0.0625196	0.151864
5145	Toxoplasmosis	Human Diseases	Infectious disease: parasitic	2	34	108	8491	0.0185185	0.0691047	0.161705
4919	Thyroid hormone signaling pathway	Organismal Systems	Endocrine system	2	34	117	8491	0.017094	0.0793908	0.178942
5163	Human cytomegalovirus infection	Human Diseases	Infectious disease: viral	3	34	253	8491	0.0118577	0.0795298	0.178942
4380	Osteoclast differentiation	Organismal Systems	Development and regeneration	2	34	124	8491	0.016129	0.0877048	0.193612
340	Histidine metabolism	Metabolism	Amino acid metabolism	1	34	24	8491	0.0416667	0.0919225	0.199165
53	Ascorbate and aldarate metabolism	Metabolism	Carbohydrate metabolism	1	34	27	8491	0.037037	0.102819	0.218725
1523	Antifolate resistance	Human Diseases	Drug resistance: antineoplastic	1	34	30	8491	0.0333333	0.113589	0.23732
40	Pentose and glucuronate interconversions	Metabolism	Carbohydrate metabolism	1	34	34	8491	0.0294118	0.127754	0.262232
5161	Hepatitis B	Human Diseases	Infectious disease: viral	2	34	162	8491	0.0123457	0.136756	0.271195
5340	Primary immunodeficiency	Human Diseases	Immune disease	1	34	36	8491	0.0277778	0.134754	0.271195
5143	African trypanosomiasis	Human Diseases	Infectious disease: parasitic	1	34	38	8491	0.0263158	0.141699	0.276313
350	Tyrosine metabolism	Metabolism	Amino acid metabolism	1	34	40	8491	0.025	0.14859	0.285001
860	Porphyrin and chlorophyll metabolism	Metabolism	Metabolism of cofactors and vitamins	1	34	41	8491	0.0243902	0.152015	0.286868
4217	Necroptosis	Cellular Processes	Cell growth and death	2	34	176	8491	0.0113636	0.156133	0.289961
5152	Tuberculosis	Human Diseases	Infectious disease: bacterial	2	34	178	8491	0.011236	0.158945	0.290571
4979	Cholesterol metabolism	Organismal Systems	Digestive system	1	34	49	8491	0.0204082	0.178941	0.322094
4510	Focal adhesion	Cellular Processes	Cellular community - eukaryotes	2	34	198	8491	0.010101	0.187565	0.332502
4913	Ovarian steroidogenesis	Organismal Systems	Endocrine system	1	34	56	8491	0.0178571	0.201819	0.342215
5130	Pathogenic Escherichia coli infection	Human Diseases	Infectious disease: bacterial	2	34	205	8491	0.0097561	0.197761	0.342215
5144	Malaria	Human Diseases	Infectious disease: parasitic	1	34	56	8491	0.0178571	0.201819	0.342215
240	Pyrimidine metabolism	Metabolism	Nucleotide metabolism	1	34	58	8491	0.0172414	0.208241	0.345238
4810	Regulation of actin cytoskeleton	Cellular Processes	Cell motility	2	34	213	8491	0.00938967	0.209503	0.345238
5330	Allograft rejection	Human Diseases	Immune disease	1	34	61	8491	0.0163934	0.21778	0.353893
980	Metabolism of xenobiotics by cytochrome P450	Metabolism	Xenobiotics biodegradation and metabolism	1	34	67	8491	0.0149254	0.236525	0.363934
982	Drug metabolism - cytochrome P450	Metabolism	Xenobiotics biodegradation and metabolism	1	34	69	8491	0.0144928	0.242676	0.363934
4664	Fc epsilon RI signaling pathway	Organismal Systems	Immune system	1	34	67	8491	0.0149254	0.236525	0.363934
4927	Cortisol synthesis and secretion	Organismal Systems	Endocrine system	1	34	69	8491	0.0144928	0.242676	0.363934
5120	Epithelial cell signaling in Helicobacter pylori infection	Human Diseases	Infectious disease: bacterial	1	34	70	8491	0.0142857	0.245733	0.363934
5131	Shigellosis	Human Diseases	Infectious disease: bacterial	2	34	236	8491	0.00847458	0.243644	0.363934
5170	Human immunodeficiency virus 1 infection	Human Diseases	Infectious disease: viral	2	34	236	8491	0.00847458	0.243644	0.363934
4976	Bile secretion	Organismal Systems	Digestive system	1	34	72	8491	0.0138889	0.251812	0.367474
5100	Bacterial invasion of epithelial cells	Human Diseases	Infectious disease: bacterial	1	34	73	8491	0.0136986	0.254834	0.367474
5133	Pertussis	Human Diseases	Infectious disease: bacterial	1	34	76	8491	0.0131579	0.263827	0.367474
5212	Pancreatic cancer	Human Diseases	Cancer: specific types	1	34	76	8491	0.0131579	0.263827	0.367474
5320	Autoimmune thyroid disease	Human Diseases	Immune disease	1	34	76	8491	0.0131579	0.263827	0.367474
5416	Viral myocarditis	Human Diseases	Cardiovascular disease	1	34	86	8491	0.0116279	0.293052	0.403377
830	Retinol metabolism	Metabolism	Metabolism of cofactors and vitamins	1	34	91	8491	0.010989	0.307239	0.404908
983	Drug metabolism - other enzymes	Metabolism	Xenobiotics biodegradation and metabolism	1	34	88	8491	0.0113636	0.29876	0.404908
4610	Complement and coagulation cascades	Organismal Systems	Immune system	1	34	93	8491	0.0107527	0.312836	0.404908
4912	GnRH signaling pathway	Organismal Systems	Endocrine system	1	34	90	8491	0.0111111	0.304424	0.404908
4974	Protein digestion and absorption	Organismal Systems	Digestive system	1	34	94	8491	0.0106383	0.315618	0.404908
5204	Chemical carcinogenesis	Human Diseases	Cancer: overview	1	34	95	8491	0.0105263	0.318389	0.404908
5222	Small cell lung cancer	Human Diseases	Cancer: specific types	1	34	92	8491	0.0108696	0.310043	0.404908
4650	Natural killer cell mediated cytotoxicity	Organismal Systems	Immune system	1	34	101	8491	0.00990099	0.334788	0.412318
4925	Aldosterone synthesis and secretion	Organismal Systems	Endocrine system	1	34	101	8491	0.00990099	0.334788	0.412318
5215	Prostate cancer	Human Diseases	Cancer: specific types	1	34	99	8491	0.010101	0.329365	0.412318
4928	Parathyroid hormone synthesis, secretion and action	Organismal Systems	Endocrine system	1	34	107	8491	0.00934579	0.350805	0.427543
4670	Leukocyte transendothelial migration	Organismal Systems	Immune system	1	34	115	8491	0.00869565	0.371578	0.446665
4935	Growth hormone synthesis, secretion and action	Organismal Systems	Endocrine system	1	34	116	8491	0.00862069	0.374129	0.446665
4142	Lysosome	Cellular Processes	Transport and catabolism	1	34	122	8491	0.00819672	0.389225	0.459993
4611	Platelet activation	Organismal Systems	Immune system	1	34	125	8491	0.008	0.39664	0.464068
4750	Inflammatory mediator regulation of TRP channels	Organismal Systems	Sensory system	1	34	127	8491	0.00787402	0.401534	0.465143
4926	Relaxin signaling pathway	Organismal Systems	Endocrine system	1	34	129	8491	0.00775194	0.40639	0.466153
230	Purine metabolism	Metabolism	Nucleotide metabolism	1	34	136	8491	0.00735294	0.423087	0.472164
4120	Ubiquitin mediated proteolysis	Genetic Information Processing	Folding, sorting and degradation	1	34	138	8491	0.00724638	0.427773	0.472164
4371	Apelin signaling pathway	Environmental Information Processing	Signal transduction	1	34	137	8491	0.00729927	0.425434	0.472164
4728	Dopaminergic synapse	Organismal Systems	Nervous system	1	34	133	8491	0.0075188	0.415988	0.472164
5418	Fluid shear stress and atherosclerosis	Human Diseases	Cardiovascular disease	1	34	143	8491	0.00699301	0.439327	0.480386
4932	Non-alcoholic fatty liver disease (NAFLD)	Human Diseases	Endocrine and metabolic disease	1	34	146	8491	0.00684932	0.446151	0.48333
4921	Oxytocin signaling pathway	Organismal Systems	Endocrine system	1	34	153	8491	0.00653595	0.46176	0.495651
4934	Cushing syndrome	Human Diseases	Endocrine and metabolic disease	1	34	159	8491	0.00628931	0.474799	0.505014
5206	MicroRNAs in cancer	Human Diseases	Cancer: overview	1	34	162	8491	0.00617284	0.481203	0.507214
5010	Alzheimer disease	Human Diseases	Neurodegenerative disease	1	34	167	8491	0.00598802	0.491709	0.51366
4145	Phagosome	Cellular Processes	Transport and catabolism	1	34	178	8491	0.00561798	0.514099	0.531699
4360	Axon guidance	Organismal Systems	Development and regeneration	1	34	180	8491	0.00555556	0.518066	0.531699
4218	Cellular senescence	Cellular Processes	Cell growth and death	1	34	183	8491	0.00546448	0.523957	0.533069
5203	Viral carcinogenesis	Human Diseases	Cancer: overview	1	34	229	8491	0.00436681	0.605998	0.611222
4010	MAPK signaling pathway	Environmental Information Processing	Signal transduction	1	34	294	8491	0.00340136	0.698952	0.698952
