# Supplementary material for: Porcine β-Defensin 114: Creating a Dichotomous Response to Inflammation
Source: Int J Mol Sci. 2024 Jan 13;25(2):1016. doi: 10.3390/ijms25021016 (PMC10816359; doi:10.3390/ijms25021016)
Supplement: Supplementary file 1 [file ijms-25-01016-s001.zip › Table S6 KDA.xlsx]

## Sheet: PBD114_MOCK
Gene ID	Gene Symbol	Type	log2 (PBD114 / MOCK)	Pvalue(PBD114 / MOCK)	Qvalue (PBD114 / MOCK)	KEGG Pathway Desc
12042	'Bcl10'	mRNA	0.592876	2.69082e-17	2.58675e-15	04064///NF-kappa B signaling pathway+++04625///C-type lectin receptor signaling pathway+++04660///T cell receptor signaling pathway+++04662///B cell receptor signaling pathway+++05131///Shigellosis+++05152///Tuberculosis
12051	'Bcl3'	mRNA	1.12365	1.52753e-33	2.60725e-31	04625///C-type lectin receptor signaling pathway+++04668///TNF signaling pathway
12633	'Cflar'	mRNA	1.36718	3.17605e-29	4.96502e-27	04064///NF-kappa B signaling pathway+++04140///Autophagy - animal+++04210///Apoptosis+++04217///Necroptosis+++04668///TNF signaling pathway+++05142///Chagas disease (American trypanosomiasis)+++05160///Hepatitis C
16175	'Il1a'	mRNA	3.81059	1.3895e-09	6.8968e-08	04010///MAPK signaling pathway+++04060///Cytokine-cytokine receptor interaction+++04217///Necroptosis+++04218///Cellular senescence+++04380///Osteoclast differentiation+++04640///Hematopoietic cell lineage+++04932///Non-alcoholic fatty liver disease (NAFLD)+++04933///AGE-RAGE signaling pathway in diabetic complications+++04940///Type I diabetes mellitus+++05020///Prion diseases+++05132///Salmonel…
19252	'Dusp1'	mRNA	0.915658	3.02552e-16	2.72086e-14	04010///MAPK signaling pathway+++04726///Serotonergic synapse+++05418///Fluid shear stress and atherosclerosis
22029	'Traf1'	mRNA	2.231	1.09264e-144	8.70315e-142	04064///NF-kappa B signaling pathway+++04210///Apoptosis+++04668///TNF signaling pathway+++05200///Pathways in cancer+++05202///Transcriptional misregulation in cancer+++05203///Viral carcinogenesis+++05222///Small cell lung cancer
26400	'Map2k7'	mRNA	0.200537	5.83569e-05	0.00119041	04010///MAPK signaling pathway+++04012///ErbB signaling pathway+++04013///MAPK signaling pathway - fly+++04141///Protein processing in endoplasmic reticulum+++04214///Apoptosis - fly+++04361///Axon regeneration+++04380///Osteoclast differentiation+++04530///Tight junction+++04620///Toll-like receptor signaling pathway+++04624///Toll and Imd signaling pathway+++04660///T cell receptor signaling pa…
26410	'Map3k8'	mRNA	0.783903	9.73169e-11	5.42606e-09	04010///MAPK signaling pathway+++04620///Toll-like receptor signaling pathway+++04660///T cell receptor signaling pathway+++04668///TNF signaling pathway
27056	'Irf5'	mRNA	0.15173	4.94574e-05	0.00102725	04620///Toll-like receptor signaling pathway
56489	'Ikbke'	mRNA	0.832261	7.55323e-52	1.70734e-49	04620///Toll-like receptor signaling pathway+++04621///NOD-like receptor signaling pathway+++04622///RIG-I-like receptor signaling pathway+++04623///Cytosolic DNA-sensing pathway+++04625///C-type lectin receptor signaling pathway+++04657///IL-17 signaling pathway+++05160///Hepatitis C+++05161///Hepatitis B+++05162///Measles+++05164///Influenza A+++05165///Human papillomavirus infection+++05167///…

## Sheet: PBD114LPS_LPS
Gene ID	Gene Symbol	Type	log2 (PBD114_LPS / LPS)	Pvalue(PBD114_LPS / LPS)	Qvalue (PBD114_LPS / LPS)	KEGG Pathway Desc
12981	'Csf2'	mRNA	-0.299175	0.000463833	0.17399	04060///Cytokine-cytokine receptor interaction+++04630///Jak-STAT signaling pathway+++04640///Hematopoietic cell lineage+++04650///Natural killer cell mediated cytotoxicity+++04657///IL-17 signaling pathway+++04660///T cell receptor signaling pathway+++04664///Fc epsilon RI signaling pathway+++04668///TNF signaling pathway+++05131///Shigellosis+++05132///Salmonella infection+++05146///Amoebiasis+…
16176	'Il1b'	mRNA	-0.181951	0.00052038	0.178935	01523///Antifolate resistance+++04010///MAPK signaling pathway+++04060///Cytokine-cytokine receptor interaction+++04064///NF-kappa B signaling pathway+++04217///Necroptosis+++04380///Osteoclast differentiation+++04620///Toll-like receptor signaling pathway+++04621///NOD-like receptor signaling pathway+++04623///Cytosolic DNA-sensing pathway+++04625///C-type lectin receptor signaling pathway+++046…
20846	'Stat1'	mRNA	-0.0855775	0.168277	0.982533	04062///Chemokine signaling pathway+++04217///Necroptosis+++04380///Osteoclast differentiation+++04620///Toll-like receptor signaling pathway+++04621///NOD-like receptor signaling pathway+++04625///C-type lectin receptor signaling pathway+++04630///Jak-STAT signaling pathway+++04658///Th1 and Th2 cell differentiation+++04659///Th17 cell differentiation+++04917///Prolactin signaling pathway+++0491…
